# Supplementary material for: Lethal disruption of the bacterial gut community in Eastern subterranean termite caused by boric acid
Source: J Econ Entomol. 2024 Oct 14;117(6):2599–607. doi: 10.1093/jee/toae221 (PMC11682946; doi:10.1093/jee/toae221)
Supplement: toae221_suppl_Supplementary_Table_S1 [file toae221_suppl_supplementary_table_s1.xlsx]

## Sheet: Table_S1
Table S1: An expandable Excel spreadsheet for an in-depth analysis of the distribution and relative abundance of bacterial taxa in the gut microbiome of Reticulitermes flavipes, in response to boric acid treatment
Domain	Phylum	Class	Order	Family	Genus	Water (I)	Water (II)	Water (III)	5 μg (I)	5 μg (II)	5 μg (III)	10 μg (I)	10 μg (II)	10 μg (III)	20 μg (I)	20 μg (II)	20 μg (III)	40 μg (I)	40 μg (II)	40 μg (III)	160 μg (I)	160 μg (II)	160 μg (III)
Bacteria	Acidobacteriota	Acidobacteriae	Acidobacteriales	Acidobacteriaceae_(Subgroup_1)	Acidipila-Silvibacterium	0	0	0.000954433	0	0	0	0	0	0	0	0	0	0	0	0	0.000362252	0	0
Bacteria	Acidobacteriota	Acidobacteriae	Acidobacteriales	Acidobacteriaceae_(Subgroup_1)	Bryocella	0	0	0.0183728	0	0	0.000204553	0	0	0	0	0	0	0.00032851	0	0	0	0	0
Bacteria	Acidobacteriota	Acidobacteriae	Acidobacteriales	Acidobacteriaceae_(Subgroup_1)	Granulicella	0	0	0.0028633	0	0	0	0	0	0	0	0	0	0	0	0	0	0	0
Bacteria	Acidobacteriota	Acidobacteriae	Acidobacteriales	Acidobacteriaceae_(Subgroup_1)	Terriglobus	0	0	0.00214747	0	0	0	0	0	0	0	0	0	0	0	0	0	0	0
				Acidobacteriaceae_(Subgroup_1)		0	0	0.024338	0	0	0.000204553	0	0	0	0	0	0	0.00032851	0	0	0.000362252	0	0
			Acidobacteriales			0	0	0.024338	0	0	0.000204553	0	0	0	0	0	0	0.00032851	0	0	0.000362252	0	0
Bacteria	Acidobacteriota	Acidobacteriae	AKIW659	AKIW659_fa	AKIW659_ge	0	0	0	0	0	0	0	0	0	0	0	0.000230383	0	0	0	0	0	0
				AKIW659_fa		0	0	0	0	0	0	0	0	0	0	0	0.000230383	0	0	0	0	0	0
			AKIW659			0	0	0	0	0	0	0	0	0	0	0	0.000230383	0	0	0	0	0	0
Bacteria	Acidobacteriota	Acidobacteriae	Bryobacterales	Bryobacteraceae	Bryobacter	0	0	0.0198045	0	0	0	0	0	0	0	0	0	0	0	0	0	0	0
				Bryobacteraceae		0	0	0.0198045	0	0	0	0	0	0	0	0	0	0	0	0	0	0	0
			Bryobacterales			0	0	0.0198045	0	0	0	0	0	0	0	0	0	0	0	0	0	0	0
Bacteria	Acidobacteriota	Acidobacteriae	Solibacterales	Solibacteraceae	Candidatus_Solibacter	0	0	0.000954433	0	0	0	0	0	0	0	0	0	0	0	0	0	0	0
				Solibacteraceae		0	0	0.000954433	0	0	0	0	0	0	0	0	0	0	0	0	0	0	0
			Solibacterales			0	0	0.000954433	0	0	0	0	0	0	0	0	0	0	0	0	0	0	0
		Acidobacteriae				0	0	0.045097	0	0	0.000204553	0	0	0	0	0	0.000230383	0.00032851	0	0	0.000362252	0	0
Bacteria	Acidobacteriota	Blastocatellia	11-24	11-24_fa	11-24_ge	0	0	0.00334052	0	0	0	0	0	0	0	0	0	0	0	0	0	0	0
				11-24_fa		0	0	0.00334052	0	0	0	0	0	0	0	0	0	0	0	0	0	0	0
			2024-11-24			0	0	0.00334052	0	0	0	0	0	0	0	0	0	0	0	0	0	0	0
		Blastocatellia				0	0	0.00334052	0	0	0	0	0	0	0	0	0	0	0	0	0	0	0
Bacteria	Acidobacteriota	Holophagae	Subgroup_7	Subgroup_7_fa	Subgroup_7_ge	0	0	0	0	0	0	0	0	0	0	0	0	0	0.000738632	0	0	0	0
				Subgroup_7_fa		0	0	0	0	0	0	0	0	0	0	0	0	0	0.000738632	0	0	0	0
			Subgroup_7			0	0	0	0	0	0	0	0	0	0	0	0	0	0.000738632	0	0	0	0
		Holophagae				0	0	0	0	0	0	0	0	0	0	0	0	0	0.000738632	0	0	0	0
Bacteria	Acidobacteriota	Vicinamibacteria	Vicinamibacterales	uncultured	uncultured_ge	0	0	0.00190887	0	0	0	0	0	0	0	0	0	0	0	0	0	0	0
				uncultured		0	0	0.00190887	0	0	0	0	0	0	0	0	0	0	0	0	0	0	0
Bacteria	Acidobacteriota	Vicinamibacteria	Vicinamibacterales	Vicinamibacteraceae	Vicinamibacteraceae_ge	0	0	0.000477216	0.000792278	0	0	0	0	0	0	0	0	0	0	0	0	0	0
				Vicinamibacteraceae		0	0	0.000477216	0.000792278	0	0	0	0	0	0	0	0	0	0	0	0	0	0
			Vicinamibacterales			0	0	0.00238608	0.000792278	0	0	0	0	0	0	0	0	0	0	0	0	0	0
		Vicinamibacteria				0	0	0.00238608	0.000792278	0	0	0	0	0	0	0	0	0	0	0	0	0	0
	Acidobacteriota					0	0	0.0508236	0.000792278	0	0.000204553	0	0	0	0	0	0.000230383	0.00032851	0.000738632	0	0.000362252	0	0
Bacteria	Actinobacteriota	Acidimicrobiia	IMCC26256	IMCC26256_fa	IMCC26256_ge	0	0	0.00429495	0	0	0	0	0	0	0	0	0	0	0	0	0	0	0
				IMCC26256_fa		0	0	0.00429495	0	0	0	0	0	0	0	0	0	0	0	0	0	0	0
			IMCC26256			0	0	0.00429495	0	0	0	0	0	0	0	0	0	0	0	0	0	0	0
Bacteria	Actinobacteriota	Acidimicrobiia	Microtrichales	Iamiaceae	Iamia	0	0	0.00190887	0	0	0	0	0	0	0	0	0	0	0	0	0	0	0
				Iamiaceae		0	0	0.00190887	0	0	0	0	0	0	0	0	0	0	0	0	0	0	0
Bacteria	Actinobacteriota	Acidimicrobiia	Microtrichales	uncultured	uncultured_ge	0	0	0.000477216	0	0	0	0	0	0	0	0	0	0	0	0	0	0	0
				uncultured		0	0	0.000477216	0	0	0	0	0	0	0	0	0	0	0	0	0	0	0
			Microtrichales			0	0	0.00238608	0	0	0	0	0	0	0	0	0	0	0	0	0	0	0
Bacteria	Actinobacteriota	Acidimicrobiia	uncultured	uncultured_fa	uncultured_ge	0	0	0.000238608	0	0	0	0	0	0	0	0	0	0	0	0	0	0	0
				uncultured_fa		0	0	0.000238608	0	0	0	0	0	0	0	0	0	0	0	0	0	0	0
			uncultured			0	0	0.000238608	0	0	0	0	0	0	0	0	0	0	0	0	0	0	0
		Acidimicrobiia				0	0	0.00691964	0	0	0	0	0	0	0	0	0	0	0	0	0	0	0
Bacteria	Actinobacteriota	Actinobacteria	Actinomycetales	Actinomycetaceae	Actinomyces	0.000439276	0	0	0	0	0	0	0	0	0	0	0	0	0	0	0	0	0
				Actinomycetaceae		0.000439276	0	0	0	0	0	0	0	0	0	0	0	0	0	0	0	0	0
Bacteria	Actinobacteriota	Actinobacteria	Actinomycetales	Actinomycetales_Incertae_Sedis	Candidatus_Ancillula	0.172416	0.0949061	0.0162254	0.0842456	0.0778832	0.187984	0.110535	0.0220133	0.0864255	0.0419584	0.0118094	0.0327144	0.0124834	0.0125568	0.0192932	0.0134033	0.0130957	0.0201372
				Actinomycetales_Incertae_Sedis		0.172416	0.0949061	0.0162254	0.0842456	0.0778832	0.187984	0.110535	0.0220133	0.0864255	0.0419584	0.0118094	0.0327144	0.0124834	0.0125568	0.0192932	0.0134033	0.0130957	0.0201372
			Actinomycetales			0.172855	0.0949061	0.0162254	0.0842456	0.0778832	0.187984	0.110535	0.0220133	0.0864255	0.0419584	0.0118094	0.0327144	0.0124834	0.0125568	0.0192932	0.0134033	0.0130957	0.0201372
Bacteria	Actinobacteriota	Actinobacteria	Bifidobacteriales	Bifidobacteriaceae	Bifidobacterium	0	0.000175427	0.000477216	0	0	0.000613658	0	0	0	0	0	0	0	0.000246211	0	0	0	0
				Bifidobacteriaceae		0	0.000175427	0.000477216	0	0	0.000613658	0	0	0	0	0	0	0	0.000246211	0	0	0	0
			Bifidobacteriales			0	0.000175427	0.000477216	0	0	0.000613658	0	0	0	0	0	0	0	0.000246211	0	0	0	0
Bacteria	Actinobacteriota	Actinobacteria	Corynebacteriales	Corynebacteriaceae	Corynebacterium	0.000658913	0.000701709	0.00620381	0.000264093	0.000441264	0.000204553	0.000196333	0.00187347	0.000954978	0.000224377	0.000605611	0.00069115	0	0.000492422	0	0	0.000256778	0.000287675
Bacteria	Actinobacteriota	Actinobacteria	Corynebacteriales	Corynebacteriaceae	Lawsonella	0	0	0.00238608	0	0	0	0	0	0	0	0	0	0.00032851	0	0	0	0	0
				Corynebacteriaceae		0.000658913	0.000701709	0.0085899	0.000264093	0.000441264	0.000204553	0.000196333	0.00187347	0.000954978	0.000224377	0.000605611	0.00069115	0.00032851	0.000492422	0	0	0.000256778	0.000287675
Bacteria	Actinobacteriota	Actinobacteria	Corynebacteriales	Mycobacteriaceae	Mycobacterium	0.000658913	0	0.0116918	0.000264093	0.000220632	0	0	0.000702553	0.00143247	0.000224377	0	0.00069115	0	0	0	0.000362252	0.000513555	0.0011507
				Mycobacteriaceae		0.000658913	0	0.0116918	0.000264093	0.000220632	0	0	0.000702553	0.00143247	0.000224377	0	0.00069115	0	0	0	0.000362252	0.000513555	0.0011507
Bacteria	Actinobacteriota	Actinobacteria	Corynebacteriales	Nocardiaceae	Gordonia	0.000219638	0	0	0	0	0	0	0	0	0	0	0	0	0	0	0	0	0
Bacteria	Actinobacteriota	Actinobacteria	Corynebacteriales	Nocardiaceae	Rhodococcus	0.000878551	0	0.000477216	0.00105637	0	0	0.000588999	0	0	0	0	0.00069115	0	0.00172348	0	0	0.00333811	0.000287675
				Nocardiaceae		0.00109819	0	0.000477216	0.00105637	0	0	0.000588999	0	0	0	0	0.00069115	0	0.00172348	0	0	0.00333811	0.000287675
Bacteria	Actinobacteriota	Actinobacteria	Corynebacteriales	Tsukamurellaceae	Tsukamurella	0.000658913	0	0.000238608	0	0	0.000613658	0	0.000234184	0	0	0.000302805	0.000230383	0	0.000246211	0	0.000362252	0.004622	0
				Tsukamurellaceae		0.000658913	0	0.000238608	0	0	0.000613658	0	0.000234184	0	0	0.000302805	0.000230383	0	0.000246211	0	0.000362252	0.004622	0
			Corynebacteriales			0.00307493	0.000701709	0.0209975	0.00158456	0.000661897	0.00081821	0.000785332	0.00281021	0.00238744	0.000448753	0.000908416	0.00230383	0.00032851	0.00246211	0	0.000724504	0.00873044	0.00172605
Bacteria	Actinobacteriota	Actinobacteria	Euzebyales	Euzebyaceae	uncultured	0	0	0	0	0	0	0	0	0	0	0	0	0	0	0	0	0	0.000287675
				Euzebyaceae		0	0	0	0	0	0	0	0	0	0	0	0	0	0	0	0	0	0.000287675
			Euzebyales			0	0	0	0	0	0	0	0	0	0	0	0	0	0	0	0	0	0.000287675
Bacteria	Actinobacteriota	Actinobacteria	Frankiales	Acidothermaceae	Acidothermus	0	0.000175427	0.0367457	0	0	0	0.000196333	0	0	0	0	0.000230383	0	0.000738632	0.000584641	0	0	0.000863024
				Acidothermaceae		0	0.000175427	0.0367457	0	0	0	0.000196333	0	0	0	0	0.000230383	0	0.000738632	0.000584641	0	0	0.000863024
Bacteria	Actinobacteriota	Actinobacteria	Frankiales	Frankiaceae	Jatrophihabitans	0	0	0.000477216	0	0	0	0	0	0	0	0	0	0	0	0	0	0	0
				Frankiaceae		0	0	0.000477216	0	0	0	0	0	0	0	0	0	0	0	0	0	0	0
Bacteria	Actinobacteriota	Actinobacteria	Frankiales	Geodermatophilaceae	Blastococcus	0	0	0.000238608	0	0	0	0	0	0	0	0	0	0	0	0	0	0	0
Bacteria	Actinobacteriota	Actinobacteria	Frankiales	Geodermatophilaceae	Klenkia	0	0	0.000477216	0	0	0	0	0.000468369	0	0	0	0	0	0	0	0	0	0
				Geodermatophilaceae		0	0	0.000715825	0	0	0	0	0.000468369	0	0	0	0	0	0	0	0	0	0
Bacteria	Actinobacteriota	Actinobacteria	Frankiales	Nakamurellaceae	Nakamurella	0	0	0.000238608	0	0	0	0	0	0	0	0	0	0	0	0	0	0	0
				Nakamurellaceae		0	0	0.000238608	0	0	0	0	0	0	0	0	0	0	0	0	0	0	0
Bacteria	Actinobacteriota	Actinobacteria	Frankiales	uncultured	uncultured_ge	0	0	0	0	0	0	0	0	0	0	0	0	0	0	0	0	0.000256778	0
				uncultured		0	0	0	0	0	0	0	0	0	0	0	0	0	0	0	0	0.000256778	0
			Frankiales			0	0.000175427	0.0381773	0	0	0	0.000196333	0.000468369	0	0	0	0.000230383	0	0.000738632	0.000584641	0	0.000256778	0.000863024
Bacteria	Actinobacteriota	Actinobacteria	Kineosporiales	Kineosporiaceae	Kineococcus	0	0	0.00357912	0	0	0	0	0	0	0	0	0	0	0	0	0	0	0
				Kineosporiaceae		0	0	0.00357912	0	0	0	0	0	0	0	0	0	0	0	0	0	0	0
			Kineosporiales			0	0	0.00357912	0	0	0	0	0	0	0	0	0	0	0	0	0	0	0
Bacteria	Actinobacteriota	Actinobacteria	Micrococcales	Brevibacteriaceae	Brevibacterium	0	0	0	0	0	0	0	0	0	0	0	0.000230383	0	0	0	0	0	0
				Brevibacteriaceae		0	0	0	0	0	0	0	0	0	0	0	0.000230383	0	0	0	0	0	0
Bacteria	Actinobacteriota	Actinobacteria	Micrococcales	Cellulomonadaceae	Actinotalea	0	0	0.00143165	0	0	0	0	0	0	0	0	0	0	0	0	0	0	0
Bacteria	Actinobacteriota	Actinobacteria	Micrococcales	Cellulomonadaceae	Cellulomonas	0	0	0.00143165	0	0	0	0	0	0	0	0	0	0	0	0	0.000362252	0	0
				Cellulomonadaceae		0	0	0.0028633	0	0	0	0	0	0	0	0	0	0	0	0	0.000362252	0	0
Bacteria	Actinobacteriota	Actinobacteria	Micrococcales	Dermacoccaceae	Flexivirga	0	0	0	0	0	0	0	0	0	0	0	0	0	0	0	0	0.000256778	0
				Dermacoccaceae		0	0	0	0	0	0	0	0	0	0	0	0	0	0	0	0	0.000256778	0
Bacteria	Actinobacteriota	Actinobacteria	Micrococcales	Microbacteriaceae	Amnibacterium	0	0	0.000238608	0	0	0	0	0	0	0	0	0	0	0	0	0	0	0
Bacteria	Actinobacteriota	Actinobacteria	Micrococcales	Microbacteriaceae	Leucobacter	0	0	0	0	0	0	0	0	0	0	0.00151403	0	0	0	0	0	0	0.000575349
Bacteria	Actinobacteriota	Actinobacteria	Micrococcales	Microbacteriaceae	Microbacterium	0	0	0	0	0	0	0	0	0	0	0	0	0	0.000492422	0	0	0.000770333	0
Bacteria	Actinobacteriota	Actinobacteria	Micrococcales	Microbacteriaceae	Subtercola	0	0	0.000238608	0	0	0	0	0	0	0	0	0	0	0	0	0	0	0
				Microbacteriaceae		0	0	0.000477216	0	0	0	0	0	0	0	0.00151403	0	0	0.000492422	0	0	0.000770333	0.000575349
Bacteria	Actinobacteriota	Actinobacteria	Micrococcales	Micrococcaceae	Arthrobacter	0	0	0	0	0	0	0.000196333	0	0	0	0	0	0	0	0	0	0	0
Bacteria	Actinobacteriota	Actinobacteria	Micrococcales	Micrococcaceae	Kocuria	0	0	0.00429495	0.000264093	0	0	0	0	0	0.000224377	0.000302805	0.000230383	0	0	0	0	0	0
Bacteria	Actinobacteriota	Actinobacteria	Micrococcales	Micrococcaceae	Micrococcus	0	0	0.000715825	0	0	0	0	0	0	0	0	0	0	0	0	0	0	0
Bacteria	Actinobacteriota	Actinobacteria	Micrococcales	Micrococcaceae	Paenarthrobacter	0	0	0.000477216	0	0	0	0	0.000234184	0	0	0	0	0	0	0	0	0	0
Bacteria	Actinobacteriota	Actinobacteria	Micrococcales	Micrococcaceae	Pseudarthrobacter	0	0	0.000238608	0	0	0	0	0	0	0	0	0	0	0	0	0	0	0
Bacteria	Actinobacteriota	Actinobacteria	Micrococcales	Micrococcaceae	Rothia	0	0	0.00190887	0	0	0	0	0	0	0	0	0	0.00032851	0	0	0	0	0
				Micrococcaceae		0	0	0.00763546	0.000264093	0	0	0.000196333	0.000234184	0	0.000224377	0.000302805	0.000230383	0.00032851	0	0	0	0	0
Bacteria	Actinobacteriota	Actinobacteria	Micrococcales	Sanguibacteraceae	Sanguibacter-Flavimobilis	0	0	0.000477216	0	0	0	0	0	0	0	0	0	0	0	0	0	0	0
				Sanguibacteraceae		0	0	0.000477216	0	0	0	0	0	0	0	0	0	0	0	0	0	0	0
			Micrococcales			0	0	0.0114532	0.000264093	0	0	0.000196333	0.000234184	0	0.000224377	0.00181683	0.000460767	0.00032851	0.000492422	0	0.000362252	0.00102711	0.000575349
Bacteria	Actinobacteriota	Actinobacteria	Micromonosporales	Micromonosporaceae	Luedemannella	0	0	0	0	0.000441264	0	0	0	0	0	0	0	0.00032851	0	0	0	0	0
				Micromonosporaceae		0	0	0	0	0.000441264	0	0	0	0	0	0	0	0.00032851	0	0	0	0	0
			Micromonosporales			0	0	0	0	0.000441264	0	0	0	0	0	0	0	0.00032851	0	0	0	0	0
Bacteria	Actinobacteriota	Actinobacteria	Propionibacteriales	Nocardioidaceae	Actinopolymorpha	0	0	0.000477216	0	0	0	0	0	0	0	0	0	0	0	0	0	0	0
Bacteria	Actinobacteriota	Actinobacteria	Propionibacteriales	Nocardioidaceae	Marmoricola	0	0	0	0	0.000220632	0	0	0	0	0	0	0	0	0	0	0	0	0
Bacteria	Actinobacteriota	Actinobacteria	Propionibacteriales	Nocardioidaceae	Nocardioides	0.0432686	0.0163147	0.141495	0.0752664	0.0161062	0.0450016	0.0192406	0.0658058	0.0157571	0.0134626	0.0608639	0.0172788	0.0124834	0.0339771	0.047356	0.0485418	0.0205422	0.0327949
				Nocardioidaceae		0.0432686	0.0163147	0.141972	0.0752664	0.0163268	0.0450016	0.0192406	0.0658058	0.0157571	0.0134626	0.0608639	0.0172788	0.0124834	0.0339771	0.047356	0.0485418	0.0205422	0.0327949
Bacteria	Actinobacteriota	Actinobacteria	Propionibacteriales	Propionibacteriaceae	Aestuariimicrobium	0.0149354	0.00666623	0.00214747	0.00950734	0.00353012	0.00552292	0.00353399	0.0112408	0.00811731	0.0114432	0.0154431	0.00483805	0.000657019	0.00246211	0.0140314	0.00326027	0.00616266	0.00776721
Bacteria	Actinobacteriota	Actinobacteria	Propionibacteriales	Propionibacteriaceae	Cutibacterium	0	0	0.000477216	0	0	0	0	0	0	0	0	0	0	0	0	0	0	0
Bacteria	Actinobacteriota	Actinobacteria	Propionibacteriales	Propionibacteriaceae	Friedmanniella	0	0	0.00167026	0	0	0	0	0	0	0	0	0	0	0	0	0	0	0
Bacteria	Actinobacteriota	Actinobacteria	Propionibacteriales	Propionibacteriaceae	Propionicicella	0.000219638	0.000175427	0	0	0.000220632	0.000409105	0	0.00117092	0	0.000224377	0.000605611	0.000460767	0.000985529	0	0	0.00108676	0.00102711	0.000287675
Bacteria	Actinobacteriota	Actinobacteria	Propionibacteriales	Propionibacteriaceae	Propionicimonas	0	0	0	0	0	0.000204553	0.000196333	0.000234184	0	0.000448753	0.000605611	0.000230383	0	0	0	0	0	0
				Propionibacteriaceae		0.015155	0.00684166	0.00429495	0.00950734	0.00375075	0.00613658	0.00373032	0.012646	0.00811731	0.0121163	0.0166543	0.0055292	0.00164255	0.00246211	0.0140314	0.00434702	0.00718977	0.00805489
			Propionibacteriales			0.0584237	0.0231564	0.146267	0.0847737	0.0200775	0.0511381	0.0229709	0.0784518	0.0238744	0.0255789	0.0775182	0.022808	0.0141259	0.0364392	0.0613874	0.0528888	0.027732	0.0408498
Bacteria	Actinobacteriota	Actinobacteria	Pseudonocardiales	Pseudonocardiaceae	Actinomycetospora	0	0	0.00429495	0	0	0	0	0	0	0	0	0	0	0	0	0	0	0
Bacteria	Actinobacteriota	Actinobacteria	Pseudonocardiales	Pseudonocardiaceae	Amycolatopsis	0	0	0	0	0	0	0	0	0	0.000224377	0	0	0	0	0	0	0	0
Bacteria	Actinobacteriota	Actinobacteria	Pseudonocardiales	Pseudonocardiaceae	Crossiella	0	0	0.000238608	0	0	0	0	0	0	0	0	0	0	0	0	0	0	0
Bacteria	Actinobacteriota	Actinobacteria	Pseudonocardiales	Pseudonocardiaceae	Pseudonocardia	0.000219638	0	0.00429495	0	0	0	0	0.000468369	0	0	0.000302805	0	0	0	0	0	0.000256778	0
Bacteria	Actinobacteriota	Actinobacteria	Pseudonocardiales	Pseudonocardiaceae	Saccharopolyspora	0	0	0.000238608	0	0	0	0	0	0	0	0	0	0	0	0	0	0	0
				Pseudonocardiaceae		0.000219638	0	0.00906711	0	0	0	0	0.000468369	0	0.000224377	0.000302805	0	0	0	0	0	0.000256778	0
			Pseudonocardiales			0.000219638	0	0.00906711	0	0	0	0	0.000468369	0	0.000224377	0.000302805	0	0	0	0	0	0.000256778	0
Bacteria	Actinobacteriota	Actinobacteria	Streptomycetales	Streptomycetaceae	Kitasatospora	0	0	0.000715825	0	0	0	0	0	0	0	0	0	0	0	0	0	0	0
Bacteria	Actinobacteriota	Actinobacteria	Streptomycetales	Streptomycetaceae	Streptomyces	0.000219638	0.000701709	0.00357912	0.000264093	0	0.000613658	0.000392666	0	0	0.00067313	0.00151403	0.000230383	0.00032851	0	0.00116928	0.000724504	0.000256778	0.0011507
				Streptomycetaceae		0.000219638	0.000701709	0.00429495	0.000264093	0	0.000613658	0.000392666	0	0	0.00067313	0.00151403	0.000230383	0.00032851	0	0.00116928	0.000724504	0.000256778	0.0011507
			Streptomycetales			0.000219638	0.000701709	0.00429495	0.000264093	0	0.000613658	0.000392666	0	0	0.00067313	0.00151403	0.000230383	0.00032851	0	0.00116928	0.000724504	0.000256778	0.0011507
Bacteria	Actinobacteriota	Actinobacteria	Streptosporangiales	Nocardiopsaceae	Nocardiopsis	0	0	0.000238608	0	0	0	0	0	0	0	0	0	0	0	0	0	0	0
				Nocardiopsaceae		0	0	0.000238608	0	0	0	0	0	0	0	0	0	0	0	0	0	0	0
Bacteria	Actinobacteriota	Actinobacteria	Streptosporangiales	Thermomonosporaceae	Actinoallomurus	0	0	0.000715825	0	0	0	0	0	0	0	0.000302805	0	0	0	0	0	0	0
Bacteria	Actinobacteriota	Actinobacteria	Streptosporangiales	Thermomonosporaceae	Actinomadura	0	0	0.000238608	0	0	0	0	0	0	0	0	0	0	0	0	0.000362252	0.000256778	0
Bacteria	Actinobacteriota	Actinobacteria	Streptosporangiales	Thermomonosporaceae	Thermobispora	0	0	0.000238608	0	0	0	0	0	0	0	0	0	0	0	0	0	0	0
				Thermomonosporaceae		0	0	0.00119304	0	0	0	0	0	0	0	0.000302805	0	0	0	0	0.000362252	0.000256778	0
			Streptosporangiales			0	0	0.00143165	0	0	0	0	0	0	0	0.000302805	0	0	0	0	0.000362252	0.000256778	0
		Actinobacteria				0.234793	0.119817	0.25197	0.171132	0.0990639	0.241167	0.135077	0.104446	0.112687	0.069108	0.0941725	0.0587478	0.0279233	0.0529353	0.0824344	0.0684656	0.0516123	0.0655898
Bacteria	Actinobacteriota	Coriobacteriia	Coriobacteriales	Coriobacteriales_Incertae_Sedis	Raoultibacter	0.00527131	0.00947307	0.0057266	0.00818687	0.00397138	0.013705	0.00844231	0.00889901	0.00477489	0.00336565	0.00817575	0.00668112	0.00755572	0.0110795	0.00876962	0.0181126	0.0182312	0.0215756
Bacteria	Actinobacteriota	Coriobacteriia	Coriobacteriales	Coriobacteriales_Incertae_Sedis	uncultured	0.401278	0.514177	0.400862	0.535844	0.379929	0.649454	0.427024	0.481951	0.319917	0.460645	0.796984	0.44441	0.619569	0.563084	0.695723	0.659661	0.823486	0.68035
				Coriobacteriales_Incertae_Sedis		0.40655	0.52365	0.406588	0.544031	0.3839	0.663159	0.435466	0.49085	0.324692	0.464011	0.80516	0.451091	0.627125	0.574164	0.704493	0.677773	0.841717	0.701926
			Coriobacteriales			0.40655	0.52365	0.406588	0.544031	0.3839	0.663159	0.435466	0.49085	0.324692	0.464011	0.80516	0.451091	0.627125	0.574164	0.704493	0.677773	0.841717	0.701926
Bacteria	Actinobacteriota	Coriobacteriia	OPB41	OPB41_fa	OPB41_ge	0	0	0	0	0	0.000204553	0	0	0	0	0	0	0	0	0	0	0.000256778	0
				OPB41_fa		0	0	0	0	0	0.000204553	0	0	0	0	0	0	0	0	0	0	0.000256778	0
			OPB41			0	0	0	0	0	0.000204553	0	0	0	0	0	0	0	0	0	0	0.000256778	0
		Coriobacteriia				0.40655	0.52365	0.406588	0.544031	0.3839	0.663364	0.435466	0.49085	0.324692	0.464011	0.80516	0.451091	0.627125	0.574164	0.704493	0.677773	0.841974	0.701926
Bacteria	Actinobacteriota	Rubrobacteria	Rubrobacterales	Rubrobacteriaceae	Rubrobacter	0.000219638	0	0.00119304	0.000264093	0	0	0.000196333	0.000234184	0.00143247	0.000224377	0	0	0	0	0	0	0	0
				Rubrobacteriaceae		0.000219638	0	0.00119304	0.000264093	0	0	0.000196333	0.000234184	0.00143247	0.000224377	0	0	0	0	0	0	0	0
			Rubrobacterales			0.000219638	0	0.00119304	0.000264093	0	0	0.000196333	0.000234184	0.00143247	0.000224377	0	0	0	0	0	0	0	0
		Rubrobacteria				0.000219638	0	0.00119304	0.000264093	0	0	0.000196333	0.000234184	0.00143247	0.000224377	0	0	0	0	0	0	0	0
Bacteria	Actinobacteriota	Thermoleophilia	Gaiellales	Gaiellaceae	Gaiella	0	0	0.000715825	0	0	0	0	0	0	0	0	0	0	0	0	0	0	0
				Gaiellaceae		0	0	0.000715825	0	0	0	0	0	0	0	0	0	0	0	0	0	0	0
Bacteria	Actinobacteriota	Thermoleophilia	Gaiellales	uncultured	uncultured_ge	0	0	0.000954433	0	0	0	0	0	0	0	0	0	0	0	0	0	0	0
				uncultured		0	0	0.000954433	0	0	0	0	0	0	0	0	0	0	0	0	0	0	0
			Gaiellales			0	0	0.00167026	0	0	0	0	0	0	0	0	0	0	0	0	0	0	0
Bacteria	Actinobacteriota	Thermoleophilia	Solirubrobacterales	67-14	67-14_ge	0	0.000175427	0.000954433	0	0	0	0	0.000234184	0	0	0	0	0	0	0	0	0	0
				67-14		0	0.000175427	0.000954433	0	0	0	0	0.000234184	0	0	0	0	0	0	0	0	0	0
Bacteria	Actinobacteriota	Thermoleophilia	Solirubrobacterales	Solirubrobacteraceae	Conexibacter	0	0	0.00405634	0	0	0	0	0	0	0	0	0	0	0	0	0	0	0
Bacteria	Actinobacteriota	Thermoleophilia	Solirubrobacterales	Solirubrobacteraceae	Patulibacter	0	0	0.000477216	0	0	0	0	0	0	0	0	0	0	0	0	0	0	0
Bacteria	Actinobacteriota	Thermoleophilia	Solirubrobacterales	Solirubrobacteraceae	Solirubrobacter	0	0	0.000238608	0	0	0	0	0	0	0	0	0	0	0	0	0	0	0
				Solirubrobacteraceae		0	0	0.00477216	0	0	0	0	0	0	0	0	0	0	0	0	0	0	0
			Solirubrobacterales			0	0.000175427	0.0057266	0	0	0	0	0.000234184	0	0	0	0	0	0	0	0	0	0
		Thermoleophilia				0	0.000175427	0.00739686	0	0	0	0	0.000234184	0	0	0	0	0	0	0	0	0	0
	Actinobacteriota					0.641562	0.643642	0.674068	0.715427	0.482964	0.904531	0.57074	0.595765	0.438812	0.533344	0.899332	0.509839	0.655048	0.627099	0.786927	0.746239	0.893586	0.767516
Bacteria	Armatimonadota	Fimbriimonadia	Fimbriimonadales	Fimbriimonadaceae	Fimbriimonadaceae_ge	0	0	0.000238608	0	0	0	0	0	0	0	0	0	0	0	0	0	0	0
				Fimbriimonadaceae		0	0	0.000238608	0	0	0	0	0	0	0	0	0	0	0	0	0	0	0
			Fimbriimonadales			0	0	0.000238608	0	0	0	0	0	0	0	0	0	0	0	0	0	0	0
		Fimbriimonadia				0	0	0.000238608	0	0	0	0	0	0	0	0	0	0	0	0	0	0	0
	Armatimonadota					0	0	0.000238608	0	0	0	0	0	0	0	0	0	0	0	0	0	0	0
Bacteria	Bacteroidota	Bacteroidia	Bacteroidales	3M1PL1-52_termite_group	3M1PL1-52_termite_group_ge	0.329017	0.29577	0.136007	0.151061	0.142087	0.178983	0.130365	0.0264628	0.119372	0.061928	0.2374	0.0513755	0.0473054	0.0625375	0.0637259	0.056149	0.12428	0.0581103
				3M1PL1-52_termite_group		0.329017	0.29577	0.136007	0.151061	0.142087	0.178983	0.130365	0.0264628	0.119372	0.061928	0.2374	0.0513755	0.0473054	0.0625375	0.0637259	0.056149	0.12428	0.0581103
Bacteria	Bacteroidota	Bacteroidia	Bacteroidales	Bacteroidaceae	Bacteroides	0.137493	0.180164	0.568842	0.447637	0.152457	0.315625	0.192014	0.723864	0.214392	0.533344	1.17034	0.203659	0.974031	0.401324	0.686954	0.54374	0.893843	1.06094
				Bacteroidaceae		0.137493	0.180164	0.568842	0.447637	0.152457	0.315625	0.192014	0.723864	0.214392	0.533344	1.17034	0.203659	0.974031	0.401324	0.686954	0.54374	0.893843	1.06094
Bacteria	Bacteroidota	Bacteroidia	Bacteroidales	Dysgonomonadaceae	Candidatus_Armantifilum	0.151989	0.306471	0.166549	0.188562	0.210704	0.21478	0.260337	0.174702	0.166166	0.204407	0.683432	0.184768	0.217145	0.253351	0.247303	0.14635	0.283739	0.157933
Bacteria	Bacteroidota	Bacteroidia	Bacteroidales	Dysgonomonadaceae	Candidatus_Symbiothrix	4.85509	5.19212	3.17969	5.34022	4.3202	6.83983	5.09268	5.86515	4.624	5.8854	11.2965	4.83805	5.82119	6.34731	5.60437	4.2887	6.94173	6.5213
Bacteria	Bacteroidota	Bacteroidia	Bacteroidales	Dysgonomonadaceae	Dysgonomonas	2.20275	2.21249	4.31428	4.6747	1.86059	4.57666	2.42707	10.2371	2.96425	1.93974	6.20267	2.68097	2.98484	3.19606	5.21734	4.79984	2.92136	7.39324
Bacteria	Bacteroidota	Bacteroidia	Bacteroidales	Dysgonomonadaceae	Proteiniphilum	0.124754	0.0475408	0.0832743	0.0926965	0.0862672	0.113322	0.0496722	0.0613563	0.0267394	0.0453241	0.159276	0.0511451	0.0903402	0.0832193	0.11459	0.10614	0.10836	0.161673
Bacteria	Bacteroidota	Bacteroidia	Bacteroidales	Dysgonomonadaceae	uncultured	0.00109819	0.00157884	0.000715825	0.000792278	0.00110316	0.000613658	0.000785332	0.000468369	0	0.00134626	0.000908416	0.00437729	0.00164255	0.00344695	0.00292321	0.00217351	0.00256778	0.000863024
				Dysgonomonadaceae		7.33568	7.7602	7.74451	10.297	6.47886	11.7452	7.83054	16.3388	7.78116	8.07622	18.3427	7.75931	9.11516	9.88339	11.1865	9.3432	10.2578	14.235
Bacteria	Bacteroidota	Bacteroidia	Bacteroidales	M2PB4-65_termite_group	M2PB4-65_termite_group_ge	0.461898	0.490144	0.421382	0.480913	0.337126	1.16574	0.47277	1.26764	0.427352	1.24035	3.08377	0.422754	2.17769	1.80571	2.82966	3.01212	1.89502	3.99264
				M2PB4-65_termite_group		0.461898	0.490144	0.421382	0.480913	0.337126	1.16574	0.47277	1.26764	0.427352	1.24035	3.08377	0.422754	2.17769	1.80571	2.82966	3.01212	1.89502	3.99264
Bacteria	Bacteroidota	Bacteroidia	Bacteroidales	Marinifilaceae	Odoribacter	0.331214	0.154025	0.0699122	0.277297	0.197466	0.122527	0.379904	0.103978	0.12176	0.130139	0.0242244	0.0605908	0.0693156	0.0344695	0.0549563	0.0242709	0.0495581	0.0322196
				Marinifilaceae		0.331214	0.154025	0.0699122	0.277297	0.197466	0.122527	0.379904	0.103978	0.12176	0.130139	0.0242244	0.0605908	0.0693156	0.0344695	0.0549563	0.0242709	0.0495581	0.0322196
Bacteria	Bacteroidota	Bacteroidia	Bacteroidales	Muribaculaceae	Muribaculaceae_ge	0	0	0	0	0	0	0	0	0	0.000224377	0	0	0	0	0	0	0	0
				Muribaculaceae		0	0	0	0	0	0	0	0	0	0.000224377	0	0	0	0	0	0	0	0
Bacteria	Bacteroidota	Bacteroidia	Bacteroidales	Paludibacteraceae	F0058	0.585994	0.448392	0.428063	0.63303	0.437072	0.437538	0.635137	0.579606	0.463164	0.533568	0.800315	1.51638	3.67471	1.56738	1.41425	1.26317	1.21636	4.52972
Bacteria	Bacteroidota	Bacteroidia	Bacteroidales	Paludibacteraceae	uncultured	0.596097	0.89924	0.157243	0.766133	0.93526	0.498085	1.04822	0.821753	0.511868	0.55982	0.528396	0.74506	0.543684	0.610357	0.657722	0.297047	0.416493	0.306949
				Paludibacteraceae		1.18209	1.34763	0.585306	1.39916	1.37233	0.935623	1.68336	1.40136	0.975032	1.09339	1.32871	2.26144	4.21839	2.17773	2.07197	1.56022	1.63285	4.83667
Bacteria	Bacteroidota	Bacteroidia	Bacteroidales	Porphyromonadaceae	Porphyromonadaceae_ge	0	0	0	0	0	0	0	0.000234184	0	0	0	0	0	0	0	0	0	0
				Porphyromonadaceae		0	0	0	0	0	0	0	0.000234184	0	0	0	0	0	0	0	0	0	0
Bacteria	Bacteroidota	Bacteroidia	Bacteroidales	Prolixibacteraceae	WCHB1-32	0.0191085	0.00175427	0.00644242	0.0390857	0.0189744	0.00961397	0.00196333	0.00585461	0.00190996	0.00830194	0.00514769	0.00622035	0.00854125	0.0135416	0.0157853	0.00796954	0.0187448	0.00719186
				Prolixibacteraceae		0.0191085	0.00175427	0.00644242	0.0390857	0.0189744	0.00961397	0.00196333	0.00585461	0.00190996	0.00830194	0.00514769	0.00622035	0.00854125	0.0135416	0.0157853	0.00796954	0.0187448	0.00719186
Bacteria	Bacteroidota	Bacteroidia	Bacteroidales	Rikenellaceae	Alistipes	0.159896	0.235423	0.157959	0.320344	0.142528	0.213348	0.173558	0.357131	0.140382	0.321756	0.795167	0.381515	2.00785	1.27217	0.999152	1.83481	2.27787	2.74902
				Rikenellaceae		0.159896	0.235423	0.157959	0.320344	0.142528	0.213348	0.173558	0.357131	0.140382	0.321756	0.795167	0.381515	2.00785	1.27217	0.999152	1.83481	2.27787	2.74902
Bacteria	Bacteroidota	Bacteroidia	Bacteroidales	Rs-E47_termite_group	Rs-E47_termite_group_ge	0.431149	0.50716	0.494158	0.871242	0.428247	0.837847	0.569365	1.48192	0.697611	1.2426	4.04215	2.20684	8.86352	4.15727	6.45035	10.1565	7.17899	7.96628
				Rs-E47_termite_group		0.431149	0.50716	0.494158	0.871242	0.428247	0.837847	0.569365	1.48192	0.697611	1.2426	4.04215	2.20684	8.86352	4.15727	6.45035	10.1565	7.17899	7.96628
Bacteria	Bacteroidota	Bacteroidia	Bacteroidales	Tannerellaceae	Candidatus_Vestibaculum	0.996936	2.00548	0.450492	1.02045	0.828695	1.80845	1.23788	1.38309	1.07769	1.261	2.33705	1.85873	1.47632	1.59791	1.26926	1.49972	1.57816	1.32273
Bacteria	Bacteroidota	Bacteroidia	Bacteroidales	Tannerellaceae	Tannerella	0.0204263	0.0389448	0.0136007	0.0169019	0.0244902	0.0476607	0.0274866	0.0168613	0.019577	0.0334321	0.074793	0.0202737	0.0193821	0.0696777	0.0216317	0.0195616	0.0528962	0.0224386
				Tannerellaceae		1.01736	2.04443	0.464093	1.03736	0.853185	1.85611	1.26537	1.39995	1.09727	1.29443	2.41185	1.87901	1.4957	1.66759	1.29089	1.51928	1.63105	1.34517
Bacteria	Bacteroidota	Bacteroidia	Bacteroidales	Williamwhitmaniaceae	BCf9-17_termite_group	0.688784	0.631187	0.519927	0.834269	0.702934	0.819233	0.870147	1.14235	1.04331	0.960781	1.87679	0.578262	1.14387	0.94151	0.709755	0.251041	0.729505	0.449348
				Williamwhitmaniaceae		0.688784	0.631187	0.519927	0.834269	0.702934	0.819233	0.870147	1.14235	1.04331	0.960781	1.87679	0.578262	1.14387	0.94151	0.709755	0.251041	0.729505	0.449348
			Bacteroidales			12.0937	13.6479	11.1685	16.1553	10.8262	18.1999	13.5694	24.2496	12.6196	14.9635	33.3183	15.811	30.1214	22.4172	26.3597	28.3093	26.6895	36.7326
Bacteria	Bacteroidota	Bacteroidia	Chitinophagales	Chitinophagaceae	Chitinophaga	0	0	0	0.000264093	0.000441264	0.000204553	0	0	0	0	0.00121122	0.000460767	0	0.000246211	0	0	0.000770333	0
Bacteria	Bacteroidota	Bacteroidia	Chitinophagales	Chitinophagaceae	Edaphobaculum	0.000439276	0	0.000238608	0.000264093	0	0	0.000196333	0.000234184	0	0	0.00272525	0	0	0.000246211	0.00116928	0	0	0.000287675
Bacteria	Bacteroidota	Bacteroidia	Chitinophagales	Chitinophagaceae	Ferruginibacter	0	0	0.000477216	0	0	0	0	0	0	0	0	0	0	0	0	0	0	0
Bacteria	Bacteroidota	Bacteroidia	Chitinophagales	Chitinophagaceae	Flavisolibacter	0	0	0	0	0	0	0	0	0	0	0	0	0.00032851	0.000246211	0	0	0	0
Bacteria	Bacteroidota	Bacteroidia	Chitinophagales	Chitinophagaceae	Niabella	0	0.000175427	0	0.000264093	0.000220632	0.000204553	0	0	0	0	0.000302805	0	0	0	0	0	0.000256778	0
Bacteria	Bacteroidota	Bacteroidia	Chitinophagales	Chitinophagaceae	Niastella	0	0	0.000477216	0	0	0	0	0	0	0	0	0	0	0	0	0	0	0
Bacteria	Bacteroidota	Bacteroidia	Chitinophagales	Chitinophagaceae	Parafilimonas	0	0	0	0	0	0	0	0	0	0	0	0	0	0.000246211	0	0	0	0
Bacteria	Bacteroidota	Bacteroidia	Chitinophagales	Chitinophagaceae	Pseudoflavitalea	0	0	0.000238608	0	0	0	0	0	0	0	0	0	0	0	0	0	0	0
Bacteria	Bacteroidota	Bacteroidia	Chitinophagales	Chitinophagaceae	Puia	0	0	0.000477216	0	0	0	0	0	0	0	0	0	0	0	0	0	0	0
Bacteria	Bacteroidota	Bacteroidia	Chitinophagales	Chitinophagaceae	Sediminibacterium	0.000658913	0.000350854	0.000477216	0.000264093	0.000220632	0.00102276	0.00157066	0.000234184	0.000477489	0	0.00242244	0.000921534	0	0	0.00350785	0.00108676	0	0.00345209
Bacteria	Bacteroidota	Bacteroidia	Chitinophagales	Chitinophagaceae	Taibaiella	0	0.000877136	0	0.0034332	0	0.000204553	0.000196333	0	0	0	0	0.000230383	0.00032851	0.000492422	0	0	0	0.000287675
				Chitinophagaceae		0.00109819	0.00140342	0.00238608	0.00448957	0.000882529	0.00163642	0.00196333	0.000468369	0.000477489	0	0.00666172	0.00161268	0.000657019	0.00147726	0.00467713	0.00108676	0.00102711	0.00402744
			Chitinophagales			0.00109819	0.00140342	0.00238608	0.00448957	0.000882529	0.00163642	0.00196333	0.000468369	0.000477489	0	0.00666172	0.00161268	0.000657019	0.00147726	0.00467713	0.00108676	0.00102711	0.00402744
Bacteria	Bacteroidota	Bacteroidia	Cytophagales	Amoebophilaceae	Candidatus_Cardinium	0	0	0.000954433	0	0	0	0	0	0	0	0	0	0	0	0	0	0	0
				Amoebophilaceae		0	0	0.000954433	0	0	0	0	0	0	0	0	0	0	0	0	0	0	0
Bacteria	Bacteroidota	Bacteroidia	Cytophagales	Cytophagaceae	Sporocytophaga	0	0	0.000477216	0	0	0	0	0	0	0	0	0	0	0	0	0	0.000513555	0
				Cytophagaceae		0	0	0.000477216	0	0	0	0	0	0	0	0	0	0	0	0	0	0.000513555	0
Bacteria	Bacteroidota	Bacteroidia	Cytophagales	Hymenobacteraceae	Hymenobacter	0	0	0.00214747	0	0	0	0	0	0	0	0	0	0	0	0	0	0	0
				Hymenobacteraceae		0	0	0.00214747	0	0	0	0	0	0	0	0	0	0	0	0	0	0	0
Bacteria	Bacteroidota	Bacteroidia	Cytophagales	Microscillaceae	Chryseolinea	0	0	0.000238608	0	0	0	0	0	0	0	0	0	0	0	0	0	0	0
Bacteria	Bacteroidota	Bacteroidia	Cytophagales	Microscillaceae	uncultured	0	0	0.000238608	0	0	0	0	0	0	0	0	0	0	0	0	0	0	0
				Microscillaceae		0	0	0.000477216	0	0	0	0	0	0	0	0	0	0	0	0	0	0	0
Bacteria	Bacteroidota	Bacteroidia	Cytophagales	Spirosomaceae	Dyadobacter	0.000219638	0.000175427	0.000715825	0.00396139	0.000220632	0.00265918	0.000392666	0.00140511	0.000477489	0.000448753	0.000302805	0	0.000657019	0.000984843	0	0.00181126	0.00102711	0.000287675
Bacteria	Bacteroidota	Bacteroidia	Cytophagales	Spirosomaceae	Fibrisoma	0.000658913	0.000175427	0.00644242	0.00633822	0.000882529	0.00265918	0.00235599	0.000936737	0.00143247	0.00112188	0.00757014	0.000460767	0	0	0.00116928	0	0.00102711	0.000863024
Bacteria	Bacteroidota	Bacteroidia	Cytophagales	Spirosomaceae	Spirosoma	0.000439276	0	0	0	0	0	0.000196333	0	0	0	0	0	0	0.000246211	0	0	0	0
				Spirosomaceae		0.00131783	0.000350854	0.00715825	0.0102996	0.00110316	0.00531837	0.00294499	0.00234184	0.00190996	0.00157064	0.00787294	0.000460767	0.000657019	0.00123105	0.00116928	0.00181126	0.00205422	0.0011507
			Cytophagales			0.00131783	0.000350854	0.0112146	0.0102996	0.00110316	0.00531837	0.00294499	0.00234184	0.00190996	0.00157064	0.00787294	0.000460767	0.000657019	0.00123105	0.00116928	0.00181126	0.00256778	0.0011507
Bacteria	Bacteroidota	Bacteroidia	Flavobacteriales	Flavobacteriaceae	Capnocytophaga	0	0	0	0	0	0	0.000785332	0	0	0	0	0	0	0	0	0	0	0
				Flavobacteriaceae		0	0	0	0	0	0	0.000785332	0	0	0	0	0	0	0	0	0	0	0
Bacteria	Bacteroidota	Bacteroidia	Flavobacteriales	Weeksellaceae	Apibacter	0	0	0.000238608	0	0	0	0	0	0	0	0	0	0	0	0	0	0	0
Bacteria	Bacteroidota	Bacteroidia	Flavobacteriales	Weeksellaceae	Chryseobacterium	0.00900515	0.00719252	0.0954433	0.0610054	0.00772213	0.0159551	0.010013	0.0117092	0.00381991	0.00785319	0.0814547	0.0165876	0.0538756	0.0290529	0.0257242	0.290888	0.0405709	0.0296305
Bacteria	Bacteroidota	Bacteroidia	Flavobacteriales	Weeksellaceae	Moheibacter	0	0	0.000238608	0	0	0	0	0	0	0	0	0	0	0	0	0	0	0
				Weeksellaceae		0.00900515	0.00719252	0.0959205	0.0610054	0.00772213	0.0159551	0.010013	0.0117092	0.00381991	0.00785319	0.0814547	0.0165876	0.0538756	0.0290529	0.0257242	0.290888	0.0405709	0.0296305
			Flavobacteriales			0.00900515	0.00719252	0.0959205	0.0610054	0.00772213	0.0159551	0.0107983	0.0117092	0.00381991	0.00785319	0.0814547	0.0165876	0.0538756	0.0290529	0.0257242	0.290888	0.0405709	0.0296305
Bacteria	Bacteroidota	Bacteroidia	Sphingobacteriales	NS11-12_marine_group	NS11-12_marine_group_ge	0	0	0.000238608	0	0	0	0	0	0	0	0	0	0	0	0	0	0	0
				NS11-12_marine_group		0	0	0.000238608	0	0	0	0	0	0	0	0	0	0	0	0	0	0	0
Bacteria	Bacteroidota	Bacteroidia	Sphingobacteriales	Sphingobacteriaceae	Nubsella	0.000219638	0.000350854	0.00357912	0.0277297	0.000220632	0.00163642	0.000392666	0	0	0.00112188	0.00333086	0.00069115	0	0.000246211	0.0099389	0.00217351	0.00487878	0.00920559
Bacteria	Bacteroidota	Bacteroidia	Sphingobacteriales	Sphingobacteriaceae	Pedobacter	0.000439276	0	0	0	0	0	0	0	0	0	0	0	0.00032851	0.00344695	0	0.000724504	0.00128389	0.000287675
Bacteria	Bacteroidota	Bacteroidia	Sphingobacteriales	Sphingobacteriaceae	Sphingobacterium	0	0	0	0	0	0.000204553	0	0	0	0	0.000605611	0.000230383	0	0	0.0070157	0	0.000256778	0.000575349
				Sphingobacteriaceae		0.000658913	0.000350854	0.00357912	0.0277297	0.000220632	0.00184097	0.000392666	0	0	0.00112188	0.00393647	0.000921534	0.00032851	0.00369316	0.0169546	0.00289802	0.00641944	0.0100686
			Sphingobacteriales			0.000658913	0.000350854	0.00381773	0.0277297	0.000220632	0.00184097	0.000392666	0	0	0.00112188	0.00393647	0.000921534	0.00032851	0.00369316	0.0169546	0.00289802	0.00641944	0.0100686
		Bacteroidia				12.1058	13.6572	11.2819	16.2589	10.8361	18.2246	13.5855	24.2641	12.6258	14.974	33.4182	15.8306	30.1769	22.4527	26.4083	28.6059	26.7401	36.7775
	Bacteroidota					12.1058	13.6572	11.2819	16.2589	10.8361	18.2246	13.5855	24.2641	12.6258	14.974	33.4182	15.8306	30.1769	22.4527	26.4083	28.6059	26.7401	36.7775
Bacteria	Bdellovibrionota	Bdellovibrionia	Bacteriovoracales	Bacteriovoracaceae	Peredibacter	0.000219638	0.000175427	0	0	0	0.000409105	0	0	0	0	0.00151403	0	0	0	0	0	0	0
				Bacteriovoracaceae		0.000219638	0.000175427	0	0	0	0.000409105	0	0	0	0	0.00151403	0	0	0	0	0	0	0
			Bacteriovoracales			0.000219638	0.000175427	0	0	0	0.000409105	0	0	0	0	0.00151403	0	0	0	0	0	0	0
Bacteria	Bdellovibrionota	Bdellovibrionia	Bdellovibrionales	Bdellovibrionaceae	Bdellovibrio	0	0	0.00190887	0	0	0	0	0	0	0	0	0	0	0	0	0	0	0
				Bdellovibrionaceae		0	0	0.00190887	0	0	0	0	0	0	0	0	0	0	0	0	0	0	0
			Bdellovibrionales			0	0	0.00190887	0	0	0	0	0	0	0	0	0	0	0	0	0	0	0
		Bdellovibrionia				0.000219638	0.000175427	0.00190887	0	0	0.000409105	0	0	0	0	0.00151403	0	0	0	0	0	0	0
Bacteria	Bdellovibrionota	Oligoflexia	0319-6G20	0319-6G20_fa	0319-6G20_ge	0	0	0.00477216	0	0	0	0	0	0	0	0	0	0	0	0	0	0	0
				0319-6G20_fa		0	0	0.00477216	0	0	0	0	0	0	0	0	0	0	0	0	0	0	0
			0319-6G20			0	0	0.00477216	0	0	0	0	0	0	0	0	0	0	0	0	0	0	0
Bacteria	Bdellovibrionota	Oligoflexia	Oligoflexales	Oligoflexaceae	uncultured	0	0	0.000715825	0	0	0	0	0	0	0	0	0	0	0	0	0	0	0
				Oligoflexaceae		0	0	0.000715825	0	0	0	0	0	0	0	0	0	0	0	0	0	0	0
			Oligoflexales			0	0	0.000715825	0	0	0	0	0	0	0	0	0	0	0	0	0	0	0
		Oligoflexia				0	0	0.00548799	0	0	0	0	0	0	0	0	0	0	0	0	0	0	0
	Bdellovibrionota					0.000219638	0.000175427	0.00739686	0	0	0.000409105	0	0	0	0	0.00151403	0	0	0	0	0	0	0
Bacteria	Campylobacterota	Campylobacteria	Campylobacterales	Rs-M59_termite_group	Rs-M59_termite_group_ge	1.06371	1.16291	0.213793	0.60398	1.00388	2.48102	1.40967	1.58309	2.24897	1.86569	1.51372	1.195	2.86296	1.59298	0.64369	4.98712	1.88809	0.840873
				Rs-M59_termite_group		1.06371	1.16291	0.213793	0.60398	1.00388	2.48102	1.40967	1.58309	2.24897	1.86569	1.51372	1.195	2.86296	1.59298	0.64369	4.98712	1.88809	0.840873
			Campylobacterales			1.06371	1.16291	0.213793	0.60398	1.00388	2.48102	1.40967	1.58309	2.24897	1.86569	1.51372	1.195	2.86296	1.59298	0.64369	4.98712	1.88809	0.840873
		Campylobacteria				1.06371	1.16291	0.213793	0.60398	1.00388	2.48102	1.40967	1.58309	2.24897	1.86569	1.51372	1.195	2.86296	1.59298	0.64369	4.98712	1.88809	0.840873
	Campylobacterota					1.06371	1.16291	0.213793	0.60398	1.00388	2.48102	1.40967	1.58309	2.24897	1.86569	1.51372	1.195	2.86296	1.59298	0.64369	4.98712	1.88809	0.840873
Bacteria	Chloroflexi	Chloroflexia	Chloroflexales	Roseiflexaceae	uncultured	0	0	0.000238608	0	0	0	0	0	0	0	0	0	0	0	0	0	0	0
				Roseiflexaceae		0	0	0.000238608	0	0	0	0	0	0	0	0	0	0	0	0	0	0	0
			Chloroflexales			0	0	0.000238608	0	0	0	0	0	0	0	0	0	0	0	0	0	0	0
Bacteria	Chloroflexi	Chloroflexia	Kallotenuales	AKIW781	AKIW781_ge	0	0	0.000477216	0	0	0	0	0.000468369	0	0	0	0	0	0	0	0	0	0
				AKIW781		0	0	0.000477216	0	0	0	0	0.000468369	0	0	0	0	0	0	0	0	0	0
			Kallotenuales			0	0	0.000477216	0	0	0	0	0.000468369	0	0	0	0	0	0	0	0	0	0
Bacteria	Chloroflexi	Chloroflexia	Thermomicrobiales	JG30-KF-CM45	JG30-KF-CM45_ge	0	0	0.000238608	0	0	0	0	0	0	0	0	0	0	0	0	0.000362252	0	0
				JG30-KF-CM45		0	0	0.000238608	0	0	0	0	0	0	0	0	0	0	0	0	0.000362252	0	0
			Thermomicrobiales			0	0	0.000238608	0	0	0	0	0	0	0	0	0	0	0	0	0.000362252	0	0
		Chloroflexia				0	0	0.000954433	0	0	0	0	0.000468369	0	0	0	0	0	0	0	0.000362252	0	0
Bacteria	Chloroflexi	Ktedonobacteria	Ktedonobacterales	Ktedonobacteraceae	HSB_OF53-F07	0	0	0.000238608	0	0	0	0	0	0	0	0	0	0	0	0	0	0	0
				Ktedonobacteraceae		0	0	0.000238608	0	0	0	0	0	0	0	0	0	0	0	0	0	0	0
			Ktedonobacterales			0	0	0.000238608	0	0	0	0	0	0	0	0	0	0	0	0	0	0	0
		Ktedonobacteria				0	0	0.000238608	0	0	0	0	0	0	0	0	0	0	0	0	0	0	0
	Chloroflexi					0	0	0.00119304	0	0	0	0	0.000468369	0	0	0	0	0	0	0	0.000362252	0	0
Bacteria	Cyanobacteria	Cyanobacteriia	Cyanobacteriales	Chroococcidiopsaceae	Aliterella	0	0	0	0	0	0	0	0	0	0	0	0	0	0.000246211	0	0	0	0
Bacteria	Cyanobacteria	Cyanobacteriia	Cyanobacteriales	Chroococcidiopsaceae	Chroococcidiopsis_SAG_2023	0	0	0.000238608	0	0	0	0	0	0	0	0	0	0	0	0	0	0	0
				Chroococcidiopsaceae		0	0	0.000238608	0	0	0	0	0	0	0	0	0	0	0.000246211	0	0	0	0
Bacteria	Cyanobacteria	Cyanobacteriia	Cyanobacteriales	Nostocaceae	Calothrix_PCC-6303	0	0	0.000715825	0	0	0	0	0	0	0	0	0	0	0	0	0	0	0
				Nostocaceae		0	0	0.000715825	0	0	0	0	0	0	0	0	0	0	0	0	0	0	0
			Cyanobacteriales			0	0	0.000954433	0	0	0	0	0	0	0	0	0	0	0.000246211	0	0	0	0
		Cyanobacteriia				0	0	0.000954433	0	0	0	0	0	0	0	0	0	0	0.000246211	0	0	0	0
Bacteria	Cyanobacteria	Vampirivibrionia	Gastranaerophilales	Gastranaerophilales_fa	Gastranaerophilales_ge	0.0366795	0.176655	0.0520166	0.0926965	0.0604532	0.113527	0.0850121	0.068616	0.0620735	0.0715762	0.301291	0.0292587	0.228643	0.140833	0.156099	0.233652	0.19284	0.372539
				Gastranaerophilales_fa		0.0366795	0.176655	0.0520166	0.0926965	0.0604532	0.113527	0.0850121	0.068616	0.0620735	0.0715762	0.301291	0.0292587	0.228643	0.140833	0.156099	0.233652	0.19284	0.372539
			Gastranaerophilales			0.0366795	0.176655	0.0520166	0.0926965	0.0604532	0.113527	0.0850121	0.068616	0.0620735	0.0715762	0.301291	0.0292587	0.228643	0.140833	0.156099	0.233652	0.19284	0.372539
		Vampirivibrionia				0.0366795	0.176655	0.0520166	0.0926965	0.0604532	0.113527	0.0850121	0.068616	0.0620735	0.0715762	0.301291	0.0292587	0.228643	0.140833	0.156099	0.233652	0.19284	0.372539
	Cyanobacteria					0.0366795	0.176655	0.052971	0.0926965	0.0604532	0.113527	0.0850121	0.068616	0.0620735	0.0715762	0.301291	0.0292587	0.228643	0.141079	0.156099	0.233652	0.19284	0.372539
Bacteria	Deferribacterota	Deferribacteres	Deferribacterales	Deferribacteraceae	Mucispirillum	0.105646	0.101572	0.0555957	0.213915	0.102815	0.164256	0.124475	0.176107	0.131309	0.102989	0.167754	0.115192	0.238498	0.177272	0.118098	0.0804199	0.12274	0.0845763
				Deferribacteraceae		0.105646	0.101572	0.0555957	0.213915	0.102815	0.164256	0.124475	0.176107	0.131309	0.102989	0.167754	0.115192	0.238498	0.177272	0.118098	0.0804199	0.12274	0.0845763
			Deferribacterales			0.105646	0.101572	0.0555957	0.213915	0.102815	0.164256	0.124475	0.176107	0.131309	0.102989	0.167754	0.115192	0.238498	0.177272	0.118098	0.0804199	0.12274	0.0845763
		Deferribacteres				0.105646	0.101572	0.0555957	0.213915	0.102815	0.164256	0.124475	0.176107	0.131309	0.102989	0.167754	0.115192	0.238498	0.177272	0.118098	0.0804199	0.12274	0.0845763
	Deferribacterota					0.105646	0.101572	0.0555957	0.213915	0.102815	0.164256	0.124475	0.176107	0.131309	0.102989	0.167754	0.115192	0.238498	0.177272	0.118098	0.0804199	0.12274	0.0845763
Bacteria	Deinococcota	Deinococci	Deinococcales	Deinococcaceae	Deinococcus	0	0	0.00930572	0.00105637	0	0.000204553	0.000392666	0.000234184	0	0	0	0	0.00032851	0	0	0	0.000770333	0
				Deinococcaceae		0	0	0.00930572	0.00105637	0	0.000204553	0.000392666	0.000234184	0	0	0	0	0.00032851	0	0	0	0.000770333	0
Bacteria	Deinococcota	Deinococci	Deinococcales	Trueperaceae	Truepera	0	0	0.000715825	0	0	0	0	0	0	0	0	0	0	0	0	0	0	0
				Trueperaceae		0	0	0.000715825	0	0	0	0	0	0	0	0	0	0	0	0	0	0	0
			Deinococcales			0	0	0.0100215	0.00105637	0	0.000204553	0.000392666	0.000234184	0	0	0	0	0.00032851	0	0	0	0.000770333	0
Bacteria	Deinococcota	Deinococci	Thermales	Thermaceae	Meiothermus	0.000439276	0.000175427	0.000238608	0	0	0	0	0	0.000477489	0	0	0.000230383	0	0	0	0	0.000256778	0
Bacteria	Deinococcota	Deinococci	Thermales	Thermaceae	Thermus	0.000219638	0	0.000238608	0.000264093	0	0	0	0	0	0	0.000302805	0	0	0	0	0	0	0.000287675
				Thermaceae		0.000658913	0.000175427	0.000477216	0.000264093	0	0	0	0	0.000477489	0	0.000302805	0.000230383	0	0	0	0	0.000256778	0.000287675
			Thermales			0.000658913	0.000175427	0.000477216	0.000264093	0	0	0	0	0.000477489	0	0.000302805	0.000230383	0	0	0	0	0.000256778	0.000287675
		Deinococci				0.000658913	0.000175427	0.0104988	0.00132046	0	0.000204553	0.000392666	0.000234184	0.000477489	0	0.000302805	0.000230383	0.00032851	0	0	0	0.00102711	0.000287675
	Deinococcota					0.000658913	0.000175427	0.0104988	0.00132046	0	0.000204553	0.000392666	0.000234184	0.000477489	0	0.000302805	0.000230383	0.00032851	0	0	0	0.00102711	0.000287675
Bacteria	Dependentiae	Babeliae	Babeliales	Vermiphilaceae	Vermiphilaceae_ge	0	0	0.000238608	0	0	0	0	0	0	0	0.000605611	0	0	0	0	0	0	0
				Vermiphilaceae		0	0	0.000238608	0	0	0	0	0	0	0	0.000605611	0	0	0	0	0	0	0
			Babeliales			0	0	0.000238608	0	0	0	0	0	0	0	0.000605611	0	0	0	0	0	0	0
		Babeliae				0	0	0.000238608	0	0	0	0	0	0	0	0.000605611	0	0	0	0	0	0	0
	Dependentiae					0	0	0.000238608	0	0	0	0	0	0	0	0.000605611	0	0	0	0	0	0	0
Bacteria	Desulfobacterota	Desulfovibrionia	Desulfovibrionales	Desulfovibrionaceae	Desulfovibrio	2.45863	2.6814	1.82511	2.26618	1.48375	3.59071	2.01968	4.24342	1.89181	1.76742	6.6814	1.51684	2.47269	3.09389	2.8209	2.38978	4.58656	3.66497
Bacteria	Desulfobacterota	Desulfovibrionia	Desulfovibrionales	Desulfovibrionaceae	Mailhella	0.000658913	0.000350854	0	0.000264093	0.000661897	0.000204553	0.000196333	0	0.00143247	0.000897507	0.000908416	0.000921534	0.000985529	0.00123105	0.00116928	0	0.000513555	0
Bacteria	Desulfobacterota	Desulfovibrionia	Desulfovibrionales	Desulfovibrionaceae	uncultured	0.0197674	0.0159639	0.012169	0.0129405	0.00948718	0.0267964	0.0166883	0.0220133	0.0171896	0.0163795	0.0387591	0.0158965	0.0249667	0.0226514	0.0257242	0.0326027	0.0256778	0.0210002
				Desulfovibrionaceae		2.47905	2.69772	1.83728	2.27938	1.4939	3.61772	2.03656	4.26543	1.91043	1.78469	6.72107	1.53366	2.49864	3.11777	2.84779	2.42238	4.61275	3.68597
			Desulfovibrionales			2.47905	2.69772	1.83728	2.27938	1.4939	3.61772	2.03656	4.26543	1.91043	1.78469	6.72107	1.53366	2.49864	3.11777	2.84779	2.42238	4.61275	3.68597
		Desulfovibrionia				2.47905	2.69772	1.83728	2.27938	1.4939	3.61772	2.03656	4.26543	1.91043	1.78469	6.72107	1.53366	2.49864	3.11777	2.84779	2.42238	4.61275	3.68597
	Desulfobacterota					2.47905	2.69772	1.83728	2.27938	1.4939	3.61772	2.03656	4.26543	1.91043	1.78469	6.72107	1.53366	2.49864	3.11777	2.84779	2.42238	4.61275	3.68597
Bacteria	Elusimicrobiota	Elusimicrobia	Elusimicrobiales	Elusimicrobiaceae	Elusimicrobium	0.0700645	0.049295	0.0424723	0.0876788	0.0531724	0.170188	0.0618449	0.0604196	0.0405865	0.0596842	0.162909	0.0313321	0.0860695	0.0563823	0.0836037	0.11266	0.0826824	0.121686
				Elusimicrobiaceae		0.0700645	0.049295	0.0424723	0.0876788	0.0531724	0.170188	0.0618449	0.0604196	0.0405865	0.0596842	0.162909	0.0313321	0.0860695	0.0563823	0.0836037	0.11266	0.0826824	0.121686
			Elusimicrobiales			0.0700645	0.049295	0.0424723	0.0876788	0.0531724	0.170188	0.0618449	0.0604196	0.0405865	0.0596842	0.162909	0.0313321	0.0860695	0.0563823	0.0836037	0.11266	0.0826824	0.121686
		Elusimicrobia				0.0700645	0.049295	0.0424723	0.0876788	0.0531724	0.170188	0.0618449	0.0604196	0.0405865	0.0596842	0.162909	0.0313321	0.0860695	0.0563823	0.0836037	0.11266	0.0826824	0.121686
Bacteria	Elusimicrobiota	Endomicrobia	Endomicrobiales	Endomicrobiaceae	Endomicrobium	27.6673	31.9988	19.4809	23.2378	37.9602	23.9697	31.8642	20.1591	31.6102	35.6106	5.08622	30.5366	16.4938	22.3237	18.1286	5.14796	13.3342	6.49051
				Endomicrobiaceae		27.6673	31.9988	19.4809	23.2378	37.9602	23.9697	31.8642	20.1591	31.6102	35.6106	5.08622	30.5366	16.4938	22.3237	18.1286	5.14796	13.3342	6.49051
			Endomicrobiales			27.6673	31.9988	19.4809	23.2378	37.9602	23.9697	31.8642	20.1591	31.6102	35.6106	5.08622	30.5366	16.4938	22.3237	18.1286	5.14796	13.3342	6.49051
		Endomicrobia				27.6673	31.9988	19.4809	23.2378	37.9602	23.9697	31.8642	20.1591	31.6102	35.6106	5.08622	30.5366	16.4938	22.3237	18.1286	5.14796	13.3342	6.49051
	Elusimicrobiota					27.7374	32.0481	19.5234	23.3255	38.0134	24.1399	31.9261	20.2195	31.6508	35.6703	5.24913	30.568	16.5799	22.3801	18.2122	5.26062	13.4169	6.6122
Bacteria	Fibrobacterota	Fibrobacteria	Fibrobacterales	Fibrobacteraceae	possible_genus_05	0.094005	0.0389448	0.0131235	0.039878	0.0686166	0.0822301	0.0355363	0.0107725	0.0310368	0.00897507	0.00242244	0.0863938	0.00492765	0.0103409	0.0099389	0.00724504	0.00564911	0.00345209
				Fibrobacteraceae		0.094005	0.0389448	0.0131235	0.039878	0.0686166	0.0822301	0.0355363	0.0107725	0.0310368	0.00897507	0.00242244	0.0863938	0.00492765	0.0103409	0.0099389	0.00724504	0.00564911	0.00345209
			Fibrobacterales			0.094005	0.0389448	0.0131235	0.039878	0.0686166	0.0822301	0.0355363	0.0107725	0.0310368	0.00897507	0.00242244	0.0863938	0.00492765	0.0103409	0.0099389	0.00724504	0.00564911	0.00345209
		Fibrobacteria				0.094005	0.0389448	0.0131235	0.039878	0.0686166	0.0822301	0.0355363	0.0107725	0.0310368	0.00897507	0.00242244	0.0863938	0.00492765	0.0103409	0.0099389	0.00724504	0.00564911	0.00345209
	Fibrobacterota					0.094005	0.0389448	0.0131235	0.039878	0.0686166	0.0822301	0.0355363	0.0107725	0.0310368	0.00897507	0.00242244	0.0863938	0.00492765	0.0103409	0.0099389	0.00724504	0.00564911	0.00345209
Bacteria	Firmicutes	Bacilli	Alicyclobacillales	Alicyclobacillaceae	Effusibacillus	0	0	0.000238608	0	0	0	0	0	0	0	0	0	0	0	0	0	0	0
				Alicyclobacillaceae		0	0	0.000238608	0	0	0	0	0	0	0	0	0	0	0	0	0	0	0
			Alicyclobacillales			0	0	0.000238608	0	0	0	0	0	0	0	0	0	0	0	0	0	0	0
Bacteria	Firmicutes	Bacilli	Bacillales	Bacillaceae	Aeribacillus	0.000439276	0.000175427	0.00190887	0	0	0.00143187	0	0.000234184	0.000477489	0.000224377	0	0	0	0	0.000584641	0	0.000256778	0.000575349
Bacteria	Firmicutes	Bacilli	Bacillales	Bacillaceae	Anoxybacillus	0	0	0.000954433	0	0	0	0	0.000468369	0	0	0	0	0	0	0.000584641	0	0	0.000287675
Bacteria	Firmicutes	Bacilli	Bacillales	Bacillaceae	Bacillus	0.0180103	0.0666623	0.622529	0.385047	0.0247108	0.0276146	0.0801038	0.0170955	0.0167121	0.0255789	0.0302805	0.767177	0.0269378	0.0364392	0.0368324	0.038761	0.0315837	0.0440142
Bacteria	Firmicutes	Bacilli	Bacillales	Bacillaceae	Fictibacillus	0	0.000175427	0.000477216	0	0.000441264	0.000204553	0	0	0	0.00067313	0.000605611	0	0.000657019	0	0	0	0	0
Bacteria	Firmicutes	Bacilli	Bacillales	Bacillaceae	Geobacillus	0	0.000350854	0.00190887	0.000264093	0.000220632	0.000204553	0	0	0	0.000224377	0.000605611	0	0.000657019	0.000492422	0.00116928	0	0.000513555	0.000863024
Bacteria	Firmicutes	Bacilli	Bacillales	Bacillaceae	Virgibacillus	0	0	0.000477216	0	0	0	0	0	0	0	0	0	0	0	0	0	0	0
				Bacillaceae		0.0184496	0.067364	0.628256	0.385311	0.0253727	0.0294556	0.0801038	0.017798	0.0171896	0.0267008	0.0314918	0.767177	0.0282518	0.0369316	0.039171	0.038761	0.032354	0.0457403
Bacteria	Firmicutes	Bacilli	Bacillales	Planococcaceae	Caryophanon	0	0	0	0.000264093	0	0	0	0	0	0	0	0	0	0	0	0.000362252	0	0.000575349
Bacteria	Firmicutes	Bacilli	Bacillales	Planococcaceae	Lysinibacillus	0.0379973	0.134553	0.00190887	0.370522	0.0525105	0.0785482	0.18632	0.0449634	0.0568212	0.0572161	0.0878136	0.081095	0.115307	0.0620451	0.100558	5.6888	0.559005	1.34747
Bacteria	Firmicutes	Bacilli	Bacillales	Planococcaceae	Paenisporosarcina	0	0	0	0	0.000220632	0	0	0	0	0	0	0	0	0	0	0	0	0
Bacteria	Firmicutes	Bacilli	Bacillales	Planococcaceae	Sporosarcina	0	0	0.00119304	0	0	0	0	0	0	0	0	0	0	0	0	0	0	0
				Planococcaceae		0.0379973	0.134553	0.00310191	0.370786	0.0527311	0.0785482	0.18632	0.0449634	0.0568212	0.0572161	0.0878136	0.081095	0.115307	0.0620451	0.100558	5.68917	0.559005	1.34804
Bacteria	Firmicutes	Bacilli	Bacillales	Sporolactobacillaceae	Sporolactobacillus	0	0	0	0	0	0	0	0	0	0	0	0	0	0	0	0	0.000256778	0
				Sporolactobacillaceae		0	0	0	0	0	0	0	0	0	0	0	0	0	0	0	0	0.000256778	0
			Bacillales			0.0564469	0.201917	0.631357	0.756097	0.0781038	0.108004	0.266424	0.0627614	0.0740108	0.0839169	0.119305	0.848272	0.143559	0.0989767	0.139729	5.72793	0.591616	1.39378
Bacteria	Firmicutes	Bacilli	Brevibacillales	Brevibacillaceae	Brevibacillus	0.000219638	0.000175427	0.000715825	0.000264093	0.000220632	0.00081821	0.000196333	0	0.000477489	0.000448753	0.00181683	0.000230383	0	0.000246211	0	0	0.000256778	0.000863024
				Brevibacillaceae		0.000219638	0.000175427	0.000715825	0.000264093	0.000220632	0.00081821	0.000196333	0	0.000477489	0.000448753	0.00181683	0.000230383	0	0.000246211	0	0	0.000256778	0.000863024
			Brevibacillales			0.000219638	0.000175427	0.000715825	0.000264093	0.000220632	0.00081821	0.000196333	0	0.000477489	0.000448753	0.00181683	0.000230383	0	0.000246211	0	0	0.000256778	0.000863024
Bacteria	Firmicutes	Bacilli	Erysipelotrichales	Erysipelatoclostridiaceae	Catenibacterium	0	0.000175427	0	0	0	0.000204553	0	0	0	0	0	0	0	0	0	0	0	0
Bacteria	Firmicutes	Bacilli	Erysipelotrichales	Erysipelatoclostridiaceae	Erysipelatoclostridium	0.00658913	0.0556104	0.0245766	0.0544031	0.00661897	0.0188188	0.0166883	0.054565	0.0210095	0.0058338	0.0139291	0.00852419	0.00558467	0.0115719	0.0111082	0.00326027	0.00385166	0.046891
				Erysipelatoclostridiaceae		0.00658913	0.0557859	0.0245766	0.0544031	0.00661897	0.0190234	0.0166883	0.054565	0.0210095	0.0058338	0.0139291	0.00852419	0.00558467	0.0115719	0.0111082	0.00326027	0.00385166	0.046891
			Erysipelotrichales			0.00658913	0.0557859	0.0245766	0.0544031	0.00661897	0.0190234	0.0166883	0.054565	0.0210095	0.0058338	0.0139291	0.00852419	0.00558467	0.0115719	0.0111082	0.00326027	0.00385166	0.046891
Bacteria	Firmicutes	Bacilli	Exiguobacterales	Exiguobacteraceae	Exiguobacterium	0	0	0	0	0	0	0	0.000234184	0	0	0	0	0	0	0	0	0	0
				Exiguobacteraceae		0	0	0	0	0	0	0	0.000234184	0	0	0	0	0	0	0	0	0	0
			Exiguobacterales			0	0	0	0	0	0	0	0.000234184	0	0	0	0	0	0	0	0	0	0
Bacteria	Firmicutes	Bacilli	Lactobacillales	Carnobacteriaceae	Granulicatella	0	0	0	0	0	0	0	0	0	0.00067313	0	0	0	0	0	0	0	0
				Carnobacteriaceae		0	0	0	0	0	0	0	0	0	0.00067313	0	0	0	0	0	0	0	0
Bacteria	Firmicutes	Bacilli	Lactobacillales	Enterococcaceae	Enterococcus	0.000219638	0.00719252	0.29492	0	0.000661897	0.00081821	0.00726432	0.000234184	0.000954978	0.000224377	0.000908416	0.000921534	0.00131404	0	0.000584641	0.00108676	0.000770333	0.000287675
Bacteria	Firmicutes	Bacilli	Lactobacillales	Enterococcaceae	Tetragenococcus	0	0	0.00143165	0	0	0	0	0	0	0	0	0	0	0	0	0	0	0
				Enterococcaceae		0.000219638	0.00719252	0.296351	0	0.000661897	0.00081821	0.00726432	0.000234184	0.000954978	0.000224377	0.000908416	0.000921534	0.00131404	0	0.000584641	0.00108676	0.000770333	0.000287675
Bacteria	Firmicutes	Bacilli	Lactobacillales	Lactobacillaceae	Bombilactobacillus	0.000439276	0.000526282	0.385352	0	0	0.000204553	0.001178	0	0	0.000224377	0	0.000460767	0.00032851	0	0.000584641	0.000362252	0.000256778	0.000287675
Bacteria	Firmicutes	Bacilli	Lactobacillales	Lactobacillaceae	Fructobacillus	0.00197674	0.00245598	0.00334052	0.000792278	0.00154443	0.00265918	0.000588999	0.000702553	0.00190996	0.000448753	0.00242244	0.00207345	0.00197106	0.000246211	0.00116928	0.00253576	0.00102711	0.0011507
Bacteria	Firmicutes	Bacilli	Lactobacillales	Lactobacillaceae	Lacticaseibacillus	0	0	0.000238608	0	0	0	0	0	0	0	0	0	0	0	0	0	0	0
Bacteria	Firmicutes	Bacilli	Lactobacillales	Lactobacillaceae	Lactobacillus	0	0.000350854	0.166787	0	0.000220632	0.00081821	0.000981664	0	0	0	0	0	0	0.000246211	0.000584641	0	0	0
Bacteria	Firmicutes	Bacilli	Lactobacillales	Lactobacillaceae	Limosilactobacillus	0	0.00245598	0.336199	0	0	0.000204553	0.00373032	0.000234184	0	0	0	0	0.00032851	0.000492422	0.00116928	0.00144901	0.000770333	0.000575349
Bacteria	Firmicutes	Bacilli	Lactobacillales	Lactobacillaceae	Oenococcus	0.000439276	0.000175427	0.000954433	0.000264093	0	0	0	0	0.000477489	0.000224377	0.000605611	0	0	0.000492422	0	0	0	0.000287675
Bacteria	Firmicutes	Bacilli	Lactobacillales	Lactobacillaceae	Weissella	0	0	0.000477216	0	0	0	0	0	0	0	0	0	0	0	0	0	0	0
				Lactobacillaceae		0.00285529	0.00596453	0.893349	0.00105637	0.00176506	0.0038865	0.00647899	0.000936737	0.00238744	0.000897507	0.00302805	0.00253422	0.00262808	0.00147726	0.00350785	0.00434702	0.00205422	0.0023014
Bacteria	Firmicutes	Bacilli	Lactobacillales	Lactobacillales_fa	Lactobacillales_ge	0.000439276	0	0.000477216	0.000264093	0.000441264	0.000204553	0.000981664	0.000234184	0.00190996	0	0	0.000230383	0	0	0	0	0	0
				Lactobacillales_fa		0.000439276	0	0.000477216	0.000264093	0.000441264	0.000204553	0.000981664	0.000234184	0.00190996	0	0	0.000230383	0	0	0	0	0	0
Bacteria	Firmicutes	Bacilli	Lactobacillales	Listeriaceae	Listeria	0.000219638	0.00350854	0.336915	0.000264093	0	0.000204553	0.00490832	0	0	0	0	0	0	0	0	0.000724504	0.00102711	0
				Listeriaceae		0.000219638	0.00350854	0.336915	0.000264093	0	0.000204553	0.00490832	0	0	0	0	0	0	0	0	0.000724504	0.00102711	0
Bacteria	Firmicutes	Bacilli	Lactobacillales	Streptococcaceae	Floricoccus	0.443229	0.333487	0.0885237	0.220517	0.599899	0.377809	0.342208	0.187113	0.348089	0.170975	0.191373	0.16841	0.0601173	0.14428	0.159022	0.101431	0.117861	0.0825626
Bacteria	Firmicutes	Bacilli	Lactobacillales	Streptococcaceae	Lactococcus	2.17266	2.49896	6.27945	4.31554	1.61635	3.48905	2.99683	4.13242	3.04256	2.11139	3.93677	3.11801	1.04138	1.92094	3.79374	5.74749	1.20557	9.05513
Bacteria	Firmicutes	Bacilli	Lactobacillales	Streptococcaceae	Streptococcus	0	0.000175427	0.0155095	0	0	0.000204553	0.000392666	0	0	0	0.000605611	0	0	0	0	0	0	0.000287675
				Streptococcaceae		2.61589	2.83262	6.38349	4.53606	2.21625	3.86707	3.33943	4.31953	3.39065	2.28236	4.12875	3.28642	1.10149	2.06522	3.95276	5.84892	1.32343	9.13798
Bacteria	Firmicutes	Bacilli	Lactobacillales	uncultured	uncultured_ge	0	0.000526282	0	0.000264093	0.000441264	0.000204553	0.000392666	0	0	0	0.000302805	0.000230383	0	0	0	0	0	0
				uncultured		0	0.000526282	0	0.000264093	0.000441264	0.000204553	0.000392666	0	0	0	0.000302805	0.000230383	0	0	0	0	0	0
			Lactobacillales			2.61962	2.84982	7.91058	4.5379	2.21956	3.87238	3.35945	4.32094	3.3959	2.28416	4.13299	3.29034	1.10544	2.06669	3.95685	5.85508	1.32728	9.14057
Bacteria	Firmicutes	Bacilli	Mycoplasmatales	Mycoplasmataceae	Mycoplasma	1.13926	1.42535	0.247437	0.987706	0.911432	0.738844	1.36707	0.91449	0.836083	0.710601	0.505685	0.480349	0.31307	0.461891	0.426788	0.12063	0.294781	0.175481
				Mycoplasmataceae		1.13926	1.42535	0.247437	0.987706	0.911432	0.738844	1.36707	0.91449	0.836083	0.710601	0.505685	0.480349	0.31307	0.461891	0.426788	0.12063	0.294781	0.175481
			Mycoplasmatales			1.13926	1.42535	0.247437	0.987706	0.911432	0.738844	1.36707	0.91449	0.836083	0.710601	0.505685	0.480349	0.31307	0.461891	0.426788	0.12063	0.294781	0.175481
Bacteria	Firmicutes	Bacilli	Paenibacillales	Paenibacillaceae	Ammoniphilus	0	0	0.00214747	0.000528185	0.000220632	0	0.000196333	0	0	0.000224377	0.000605611	0.000230383	0.00032851	0	0	0	0.000513555	0.000287675
Bacteria	Firmicutes	Bacilli	Paenibacillales	Paenibacillaceae	Cohnella	0.000658913	0	0	0	0	0	0	0.000468369	0	0	0	0	0	0	0	0	0	0.000287675
Bacteria	Firmicutes	Bacilli	Paenibacillales	Paenibacillaceae	Paenibacillus	0.00153746	0.000701709	0.000238608	0.000792278	0	0.000613658	0.001767	0	0.000954978	0.000224377	0.00121122	0.000460767	0	0.000246211	0.0105235	0	0.00102711	0
				Paenibacillaceae		0.00219638	0.000701709	0.00238608	0.00132046	0.000220632	0.000613658	0.00196333	0.000468369	0.000954978	0.000448753	0.00181683	0.00069115	0.00032851	0.000246211	0.0105235	0	0.00154067	0.000575349
			Paenibacillales			0.00219638	0.000701709	0.00238608	0.00132046	0.000220632	0.000613658	0.00196333	0.000468369	0.000954978	0.000448753	0.00181683	0.00069115	0.00032851	0.000246211	0.0105235	0	0.00154067	0.000575349
Bacteria	Firmicutes	Bacilli	RF39	RF39_fa	RF39_ge	0.00527131	0.00421025	0.00167026	0.00422548	0.00198569	0.00286374	0.00314133	0.00374695	0.00381991	0.00269252	0.00363367	0.00161268	0.00262808	0.00541664	0.00584641	0.00253576	0.00898722	0.00460279
				RF39_fa		0.00527131	0.00421025	0.00167026	0.00422548	0.00198569	0.00286374	0.00314133	0.00374695	0.00381991	0.00269252	0.00363367	0.00161268	0.00262808	0.00541664	0.00584641	0.00253576	0.00898722	0.00460279
			RF39			0.00527131	0.00421025	0.00167026	0.00422548	0.00198569	0.00286374	0.00314133	0.00374695	0.00381991	0.00269252	0.00363367	0.00161268	0.00262808	0.00541664	0.00584641	0.00253576	0.00898722	0.00460279
Bacteria	Firmicutes	Bacilli	RsaHf231	RsaHf231_fa	RsaHf231_ge	0.165387	0.237353	0.592941	0.284692	0.0796482	0.315829	0.189854	0.457128	0.280286	0.134626	0.457236	0.508226	0.494407	0.326229	1.25581	0.716534	0.5929	1.61529
				RsaHf231_fa		0.165387	0.237353	0.592941	0.284692	0.0796482	0.315829	0.189854	0.457128	0.280286	0.134626	0.457236	0.508226	0.494407	0.326229	1.25581	0.716534	0.5929	1.61529
			RsaHf231			0.165387	0.237353	0.592941	0.284692	0.0796482	0.315829	0.189854	0.457128	0.280286	0.134626	0.457236	0.508226	0.494407	0.326229	1.25581	0.716534	0.5929	1.61529
Bacteria	Firmicutes	Bacilli	Staphylococcales	Staphylococcaceae	Jeotgalicoccus	0	0	0.000238608	0	0	0	0	0	0	0	0	0	0	0	0	0	0	0
Bacteria	Firmicutes	Bacilli	Staphylococcales	Staphylococcaceae	Staphylococcus	0.00329457	0.00508739	0.452401	0.000792278	0.00132379	0.000613658	0.00412299	0.000702553	0.000477489	0.000448753	0.00242244	0.000921534	0.000657019	0	0.00116928	0	0.000256778	0.000863024
				Staphylococcaceae		0.00329457	0.00508739	0.45264	0.000792278	0.00132379	0.000613658	0.00412299	0.000702553	0.000477489	0.000448753	0.00242244	0.000921534	0.000657019	0	0.00116928	0	0.000256778	0.000863024
			Staphylococcales			0.00329457	0.00508739	0.45264	0.000792278	0.00132379	0.000613658	0.00412299	0.000702553	0.000477489	0.000448753	0.00242244	0.000921534	0.000657019	0	0.00116928	0	0.000256778	0.000863024
Bacteria	Firmicutes	Bacilli	Thermicanales	Thermicanaceae	Hydrogenibacillus	0	0	0	0	0	0	0	0	0	0	0	0	0	0	0.00116928	0	0	0
				Thermicanaceae		0	0	0	0	0	0	0	0	0	0	0	0	0	0	0.00116928	0	0	0
			Thermicanales			0	0	0	0	0	0	0	0	0	0	0	0	0	0	0.00116928	0	0	0
		Bacilli				3.99829	4.78039	9.86454	6.6274	3.29911	5.05899	5.20891	5.81503	4.61302	3.22317	5.23884	5.13916	2.06567	2.97127	5.809	12.426	2.82147	12.3789
Bacteria	Firmicutes	Clostridia	Christensenellales	Christensenellaceae	Christensenellaceae_R-7_group	1.5065	0.841173	1.00359	1.34899	1.20046	1.42737	0.763931	1.17443	0.686629	0.945299	1.72751	0.921303	1.69018	1.25568	1.29323	0.928814	2.04061	1.37825
Bacteria	Firmicutes	Clostridia	Christensenellales	Christensenellaceae	uncultured	0.000878551	0.00315769	0.00119304	0.00290502	0.00132379	0.00327284	0.00314133	0.00257603	0.000477489	0.00201939	0.00666172	0.00230383	0.00492765	0.00344695	0.00350785	0.00181126	0.00333811	0.00201372
				Christensenellaceae		1.50737	0.844331	1.00478	1.35189	1.20178	1.43064	0.767073	1.17701	0.687106	0.947319	1.73417	0.923607	1.69511	1.25912	1.29673	0.930625	2.04395	1.38026
			Christensenellales			1.50737	0.844331	1.00478	1.35189	1.20178	1.43064	0.767073	1.17701	0.687106	0.947319	1.73417	0.923607	1.69511	1.25912	1.29673	0.930625	2.04395	1.38026
Bacteria	Firmicutes	Clostridia	Clostridiales	Clostridiaceae	Clostridium_sensu_stricto_1	0	0	0.000954433	0	0	0	0	0	0	0	0	0	0	0	0	0	0	0
Bacteria	Firmicutes	Clostridia	Clostridiales	Clostridiaceae	Clostridium_sensu_stricto_10	0	0	0.000715825	0	0	0	0	0	0	0	0	0	0	0	0	0	0	0
Bacteria	Firmicutes	Clostridia	Clostridiales	Clostridiaceae	Clostridium_sensu_stricto_11	0	0	0.000477216	0	0	0	0	0	0	0	0	0	0	0	0	0	0	0
Bacteria	Firmicutes	Clostridia	Clostridiales	Clostridiaceae	Clostridium_sensu_stricto_12	0	0	0	0.000792278	0	0	0	0	0	0	0	0	0	0	0	0	0	0
Bacteria	Firmicutes	Clostridia	Clostridiales	Clostridiaceae	Clostridium_sensu_stricto_13	0	0	0.000954433	0	0	0	0	0	0	0	0	0	0	0	0	0	0	0
Bacteria	Firmicutes	Clostridia	Clostridiales	Clostridiaceae	Clostridium_sensu_stricto_19	0.000439276	0	0.000954433	0	0	0	0.000785332	0.000468369	0	0	0	0	0	0.000246211	0.00526177	0.000362252	0	0.000287675
				Clostridiaceae		0.000439276	0	0.00405634	0.000792278	0	0	0.000785332	0.000468369	0	0	0	0	0	0.000246211	0.00526177	0.000362252	0	0.000287675
			Clostridiales			0.000439276	0	0.00405634	0.000792278	0	0	0.000785332	0.000468369	0	0	0	0	0	0.000246211	0.00526177	0.000362252	0	0.000287675
Bacteria	Firmicutes	Clostridia	Clostridia_UCG-014	Clostridia_UCG-014_fa	Clostridia_UCG-014_ge	0.130465	0.090345	0.0386545	0.0892633	0.0602326	0.0785482	0.118978	0.030444	0.0721008	0.0834681	0.052991	0.0610516	0.0781853	0.0701701	0.0637259	0.0362252	0.0734384	0.0503431
				Clostridia_UCG-014_fa		0.130465	0.090345	0.0386545	0.0892633	0.0602326	0.0785482	0.118978	0.030444	0.0721008	0.0834681	0.052991	0.0610516	0.0781853	0.0701701	0.0637259	0.0362252	0.0734384	0.0503431
			Clostridia_UCG-014			0.130465	0.090345	0.0386545	0.0892633	0.0602326	0.0785482	0.118978	0.030444	0.0721008	0.0834681	0.052991	0.0610516	0.0781853	0.0701701	0.0637259	0.0362252	0.0734384	0.0503431
Bacteria	Firmicutes	Clostridia	Clostridia_vadinBB60_group	Clostridia_vadinBB60_group_fa	Clostridia_vadinBB60_group_ge	0.979365	0.864154	0.632789	0.755041	0.707126	1.52392	0.953393	1.13041	0.781649	0.747623	1.86437	0.767177	1.02035	0.982627	1.04768	0.786449	1.0343	0.760612
				Clostridia_vadinBB60_group_fa		0.979365	0.864154	0.632789	0.755041	0.707126	1.52392	0.953393	1.13041	0.781649	0.747623	1.86437	0.767177	1.02035	0.982627	1.04768	0.786449	1.0343	0.760612
			Clostridia_vadinBB60_group			0.979365	0.864154	0.632789	0.755041	0.707126	1.52392	0.953393	1.13041	0.781649	0.747623	1.86437	0.767177	1.02035	0.982627	1.04768	0.786449	1.0343	0.760612
Bacteria	Firmicutes	Clostridia	Lachnospirales	Lachnospiraceae	Anaerostipes	0	0	0	0	0	0	0	0	0	0	0	0	0	0	0	0.000724504	0	0
Bacteria	Firmicutes	Clostridia	Lachnospirales	Lachnospiraceae	Blautia	0	0	0.000238608	0	0	0	0	0	0	0	0	0	0	0	0	0	0	0
Bacteria	Firmicutes	Clostridia	Lachnospirales	Lachnospiraceae	Lachnoclostridium	0	0	0	0.000528185	0.000220632	0	0	0	0.000954978	0	0.000302805	0	0	0	0	0	0	0
Bacteria	Firmicutes	Clostridia	Lachnospirales	Lachnospiraceae	Lachnospiraceae_NK4A136_group	0	0	0	0.000264093	0	0	0	0	0	0	0	0	0	0	0	0	0	0
Bacteria	Firmicutes	Clostridia	Lachnospirales	Lachnospiraceae	Lachnospiraceae_UCG-010	0.0386563	0.0577156	0.0207589	0.0459521	0.0286822	0.0552292	0.0773552	0.0683818	0.0367666	0.0731468	0.279187	0.106668	0.0860695	0.0977457	0.104651	0.097808	0.117091	0.11996
Bacteria	Firmicutes	Clostridia	Lachnospirales	Lachnospiraceae	Roseburia	0	0	0	0	0	0	0	0.000234184	0	0	0	0	0	0	0	0	0.000256778	0
Bacteria	Firmicutes	Clostridia	Lachnospirales	Lachnospiraceae	Shuttleworthia	0.00285529	0.0057891	0.0126462	0.0631181	0.00970782	0.0114549	0.00804965	0.00140511	0.00286493	0.00359003	0.00181683	0.00322537	0.00197106	0.00443179	0.00233857	0.00326027	0.00308133	0.00287675
Bacteria	Firmicutes	Clostridia	Lachnospirales	Lachnospiraceae	Tuzzerella	1.43885	1.11168	0.693157	5.51769	1.35093	0.996375	1.91307	0.992239	0.489903	0.746277	0.941422	3.11133	1.69281	1.71929	1.76854	1.75583	2.046	2.25594
Bacteria	Firmicutes	Clostridia	Lachnospirales	Lachnospiraceae	Tyzzerella	0.252583	0.157007	0.110237	0.249568	0.191509	0.300692	0.193388	0.139808	0.119372	0.144723	0.404245	0.164494	0.203019	0.246457	0.225672	0.159391	0.321486	0.188427
Bacteria	Firmicutes	Clostridia	Lachnospirales	Lachnospiraceae	uncultured	0.000439276	0	0.000238608	0	0.000220632	0.000204553	0	0.000234184	0	0.000448753	0.00121122	0	0	0.000246211	0	0.000362252	0.000256778	0
				Lachnospiraceae		1.73338	1.33219	0.837276	5.87712	1.58127	1.36396	2.19186	1.2023	0.649862	0.968186	1.62819	3.38571	1.98387	2.06817	2.1012	2.01738	2.48818	2.56721
			Lachnospirales			1.73338	1.33219	0.837276	5.87712	1.58127	1.36396	2.19186	1.2023	0.649862	0.968186	1.62819	3.38571	1.98387	2.06817	2.1012	2.01738	2.48818	2.56721
Bacteria	Firmicutes	Clostridia	Monoglobales	Monoglobaceae	Monoglobus	0.0105426	0.00929764	0.0057266	0.00686641	0.0141205	0.0143187	0.00863865	0.0128801	0.00716233	0.00897507	0.0211964	0.0103673	0.00952678	0.0142802	0.0111082	0.0126788	0.0159202	0.0100686
				Monoglobaceae		0.0105426	0.00929764	0.0057266	0.00686641	0.0141205	0.0143187	0.00863865	0.0128801	0.00716233	0.00897507	0.0211964	0.0103673	0.00952678	0.0142802	0.0111082	0.0126788	0.0159202	0.0100686
			Monoglobales			0.0105426	0.00929764	0.0057266	0.00686641	0.0141205	0.0143187	0.00863865	0.0128801	0.00716233	0.00897507	0.0211964	0.0103673	0.00952678	0.0142802	0.0111082	0.0126788	0.0159202	0.0100686
Bacteria	Firmicutes	Clostridia	Oscillospirales	Butyricicoccaceae	UCG-009	0.0017571	0.000350854	0	0.000264093	0	0	0.000588999	0.00117092	0	0.000448753	0.00333086	0.000230383	0	0	0	0.000362252	0	0
				Butyricicoccaceae		0.0017571	0.000350854	0	0.000264093	0	0	0.000588999	0.00117092	0	0.000448753	0.00333086	0.000230383	0	0	0	0.000362252	0	0
Bacteria	Firmicutes	Clostridia	Oscillospirales	Ethanoligenenaceae	Ethanoligenens	0	0	0.000477216	0	0	0	0	0	0	0	0	0	0	0	0	0	0	0
				Ethanoligenenaceae		0	0	0.000477216	0	0	0	0	0	0	0	0	0	0	0	0	0	0	0
Bacteria	Firmicutes	Clostridia	Oscillospirales	Hungateiclostridiaceae	Pseudobacteroides	0	0	0.000715825	0	0	0	0	0	0	0	0	0	0	0	0	0	0	0
Bacteria	Firmicutes	Clostridia	Oscillospirales	Hungateiclostridiaceae	Ruminiclostridium	0.0197674	0.0184199	0.00715825	0.0124124	0.0169887	0.02516	0.015314	0.0238868	0.0114597	0.0141357	0.0248301	0.0112888	0.01544	0.0157575	0.00818498	0.0177503	0.0156634	0.0100686
				Hungateiclostridiaceae		0.0197674	0.0184199	0.00787407	0.0124124	0.0169887	0.02516	0.015314	0.0238868	0.0114597	0.0141357	0.0248301	0.0112888	0.01544	0.0157575	0.00818498	0.0177503	0.0156634	0.0100686
Bacteria	Firmicutes	Clostridia	Oscillospirales	Oscillospiraceae	Colidextribacter	0	0	0	0	0	0	0	0	0	0	0	0	0	0	0	0.000362252	0	0
Bacteria	Firmicutes	Clostridia	Oscillospirales	Oscillospiraceae	Intestinimonas	0.0259173	0.0568384	0.0575046	0.0871506	0.03839	0.081821	0.0543842	0.0704895	0.0329467	0.0648449	0.0993202	0.155739	0.240469	0.180719	0.128621	0.0988948	0.166905	0.0926312
Bacteria	Firmicutes	Clostridia	Oscillospirales	Oscillospiraceae	NK4A214_group	0.000219638	0	0.000238608	0	0	0	0	0	0	0	0	0.000921534	0	0	0	0	0.000256778	0
Bacteria	Firmicutes	Clostridia	Oscillospirales	Oscillospiraceae	Oscillospiraceae_ge	0.000658913	0.000350854	0	0	0	0	0.000785332	0	0.000477489	0	0	0.00069115	0.00032851	0.000246211	0	0	0.000513555	0
Bacteria	Firmicutes	Clostridia	Oscillospirales	Oscillospiraceae	Papillibacter	0.00702841	0.0038594	0.000715825	0.00290502	0.00176506	0.00245463	0.00196333	0.000936737	0.00286493	0.000224377	0.00121122	0.000460767	0.00197106	0.00123105	0.00350785	0	0.00154067	0.000575349
Bacteria	Firmicutes	Clostridia	Oscillospirales	Oscillospiraceae	Sporobacter	0.00131783	0.00157884	0	0.00105637	0.000220632	0	0.000981664	0.000936737	0	0	0.00211964	0.000921534	0.00295659	0.00295453	0.00292321	0.00144901	0.00308133	0.000863024
Bacteria	Firmicutes	Clostridia	Oscillospirales	Oscillospiraceae	UCG-007	0.00241602	0.00122799	0.000477216	0.000528185	0.00330948	0.00327284	0.000785332	0.000936737	0.00190996	0.00067313	0.000605611	0.00161268	0.00262808	0.00123105	0.000584641	0.00217351	0.00154067	0.000575349
Bacteria	Firmicutes	Clostridia	Oscillospirales	Oscillospiraceae	V9D2013_group	0.010323	0.00666623	0.00501077	0.00950734	0.00507454	0.00838665	0.00471199	0.00843064	0.0133697	0.00987258	0.0175627	0.00460767	0.0141259	0.0125568	0.0111082	0.00724504	0.0105279	0.00690419
				Oscillospiraceae		0.047881	0.0705217	0.063947	0.101147	0.0487597	0.0959351	0.0636119	0.0817303	0.0515688	0.075615	0.120819	0.164955	0.262479	0.198938	0.146745	0.110125	0.184366	0.101549
Bacteria	Firmicutes	Clostridia	Oscillospirales	Oscillospirales_fa	Hydrogenoanaerobacterium	0.000439276	0.00122799	0	0.00158456	0.000220632	0.00102276	0.000588999	0.000468369	0	0.000448753	0.000605611	0.000460767	0.00032851	0.000984843	0.00116928	0	0.00102711	0.0011507
Bacteria	Firmicutes	Clostridia	Oscillospirales	Oscillospirales_fa	Oscillospirales_ge	1.44258	1.01169	0.367218	0.920363	0.969017	0.862803	1.00876	0.909806	0.868075	0.930715	1.18609	0.945954	1.52823	1.00183	1.05177	1.17515	1.60589	0.809516
				Oscillospirales_fa		1.44302	1.01292	0.367218	0.921947	0.969237	0.863825	1.00935	0.910275	0.868075	0.931163	1.18669	0.946415	1.52856	1.00282	1.05294	1.17515	1.60691	0.810667
Bacteria	Firmicutes	Clostridia	Oscillospirales	Ruminococcaceae	Candidatus_Soleaferrea	0.57589	0.833806	0.255549	0.349395	0.346393	0.596884	0.497115	0.440501	0.399658	0.377626	0.283426	0.322537	0.269706	0.35479	0.315706	0.174243	0.298376	0.174331
Bacteria	Firmicutes	Clostridia	Oscillospirales	Ruminococcaceae	DTU089	0	0	0	0	0	0	0	0	0	0	0	0	0	0.000246211	0	0	0	0
Bacteria	Firmicutes	Clostridia	Oscillospirales	Ruminococcaceae	Faecalibacterium	0	0	0.000238608	0	0	0	0	0	0	0	0	0	0	0	0	0	0	0
Bacteria	Firmicutes	Clostridia	Oscillospirales	Ruminococcaceae	Harryflintia	0	0.000175427	0	0	0	0	0.000196333	0.000234184	0	0	0	0	0.00032851	0	0	0.000362252	0.000513555	0
Bacteria	Firmicutes	Clostridia	Oscillospirales	Ruminococcaceae	Ruminococcaceae_ge	0.810024	0.923624	0.655218	0.62141	0.619315	1.1819	0.939649	0.664615	0.999862	0.654731	0.7555	0.586556	0.211232	0.54388	0.386448	0.222785	0.225964	0.245386
Bacteria	Firmicutes	Clostridia	Oscillospirales	Ruminococcaceae	Ruminococcus	0.0966406	0.356644	0.0921028	0.076851	0.0615564	0.220303	0.118585	0.190626	0.20341	0.096482	0.0502657	0.776853	0.066359	0.1007	0.18007	0.102517	0.0839663	0.0900421
Bacteria	Firmicutes	Clostridia	Oscillospirales	Ruminococcaceae	uncultured	0.321989	0.168586	0.553333	0.446317	0.266965	0.378422	0.199278	0.268844	0.152796	0.248609	0.558373	0.214948	0.305843	0.143295	0.237949	0.24778	0.237006	0.203386
				Ruminococcaceae		1.80454	2.28283	1.55644	1.49397	1.29423	2.37751	1.75482	1.56482	1.75573	1.37745	1.64756	1.90089	0.853468	1.14291	1.12017	0.747688	0.845826	0.713145
Bacteria	Firmicutes	Clostridia	Oscillospirales	UCG-010	UCG-010_ge	0.828254	0.659782	0.424723	0.450542	0.468182	0.734548	0.448621	0.38336	0.879534	0.510233	0.652546	0.499241	0.491779	0.568993	0.415095	0.298858	0.549247	0.317593
				UCG-010		0.828254	0.659782	0.424723	0.450542	0.468182	0.734548	0.448621	0.38336	0.879534	0.510233	0.652546	0.499241	0.491779	0.568993	0.415095	0.298858	0.549247	0.317593
Bacteria	Firmicutes	Clostridia	Oscillospirales	uncultured	uncultured_ge	0.000439276	0.000877136	0.0131235	0.0036973	0.000661897	0.000204553	0.000785332	0.00117092	0.00143247	0.000448753	0.00181683	0.000230383	0	0	0.00175392	0.000362252	0.00128389	0.000575349
				uncultured		0.000439276	0.000877136	0.0131235	0.0036973	0.000661897	0.000204553	0.000785332	0.00117092	0.00143247	0.000448753	0.00181683	0.000230383	0	0	0.00175392	0.000362252	0.00128389	0.000575349
			Oscillospirales			4.14566	4.0457	2.4338	2.98398	2.79806	4.09719	3.29309	2.96641	3.5678	2.90949	3.6376	3.52325	3.15172	2.92942	2.74489	2.35029	3.2033	1.9536
Bacteria	Firmicutes	Clostridia	Peptococcales	Peptococcaceae	uncultured	0.00746769	0.0140342	0.0100215	0.0205992	0.00992845	0.0222962	0.00883498	0.0229501	0.0171896	0.00560942	0.0163515	0.0149749	0.0246382	0.0125568	0.0268935	0.00941855	0.0200287	0.00920559
				Peptococcaceae		0.00746769	0.0140342	0.0100215	0.0205992	0.00992845	0.0222962	0.00883498	0.0229501	0.0171896	0.00560942	0.0163515	0.0149749	0.0246382	0.0125568	0.0268935	0.00941855	0.0200287	0.00920559
			Peptococcales			0.00746769	0.0140342	0.0100215	0.0205992	0.00992845	0.0222962	0.00883498	0.0229501	0.0171896	0.00560942	0.0163515	0.0149749	0.0246382	0.0125568	0.0268935	0.00941855	0.0200287	0.00920559
Bacteria	Firmicutes	Clostridia	Peptostreptococcales-Tissierellales	Anaerovoracaceae	Anaerovoracaceae_ge	0.0296511	0.0703463	0.0744458	0.0514981	0.0463328	0.0932759	0.0749992	0.140042	0.0940653	0.075615	0.112341	0.0923838	0.175424	0.170132	0.182993	0.10614	0.190786	0.121974
Bacteria	Firmicutes	Clostridia	Peptostreptococcales-Tissierellales	Anaerovoracaceae	Anaerovorax	0.000219638	0	0.000238608	0	0	0	0	0	0	0.000224377	0	0	0	0.000246211	0.00116928	0	0	0.000287675
Bacteria	Firmicutes	Clostridia	Peptostreptococcales-Tissierellales	Anaerovoracaceae	uncultured	1.69736	1.93233	1.78837	1.47549	1.20973	2.19914	1.26065	2.30578	1.60532	1.67183	2.18686	1.52652	2.01344	1.96304	1.98895	1.65223	2.38444	1.99761
				Anaerovoracaceae		1.72723	2.00268	1.86305	1.52698	1.25606	2.29242	1.33565	2.44582	1.69938	1.74767	2.2992	1.6189	2.18886	2.13342	2.17311	1.75837	2.57522	2.11987
Bacteria	Firmicutes	Clostridia	Peptostreptococcales-Tissierellales	Family_XI	Anaerococcus	0	0	0	0	0	0	0	0	0	0	0	0	0	0	0	0.000724504	0	0.000575349
				Family_XI		0	0	0	0	0	0	0	0	0	0	0	0	0	0	0	0.000724504	0	0.000575349
Bacteria	Firmicutes	Clostridia	Peptostreptococcales-Tissierellales	Peptostreptococcaceae	Romboutsia	0	0	0.00143165	0	0	0	0	0	0	0	0	0	0	0	0	0	0	0
Bacteria	Firmicutes	Clostridia	Peptostreptococcales-Tissierellales	Peptostreptococcaceae	Tepidibacter	0	0	0	0.000528185	0	0	0	0	0	0	0	0	0	0	0.00116928	0	0	0.000287675
Bacteria	Firmicutes	Clostridia	Peptostreptococcales-Tissierellales	Peptostreptococcaceae	Terrisporobacter	0	0	0.00143165	0	0	0	0	0	0	0	0	0	0	0	0	0	0	0
				Peptostreptococcaceae		0	0	0.0028633	0.000528185	0	0	0	0	0	0	0	0	0	0	0.00116928	0	0	0.000287675
			Peptostreptococcales-Tissierellales			1.72723	2.00268	1.86592	1.52751	1.25606	2.29242	1.33565	2.44582	1.69938	1.74767	2.2992	1.6189	2.18886	2.13342	2.17428	1.7591	2.57522	2.12074
Bacteria	Firmicutes	Clostridia	uncultured	uncultured_fa	uncultured_ge	0	0.000350854	0	0	0	0.000204553	0	0	0	0.000224377	0	0	0	0	0	0	0.000256778	0
				uncultured_fa		0	0.000350854	0	0	0	0.000204553	0	0	0	0.000224377	0	0	0	0	0	0	0.000256778	0
			uncultured			0	0.000350854	0	0	0	0.000204553	0	0	0	0.000224377	0	0	0	0	0	0	0.000256778	0
		Clostridia				10.2419	9.20309	6.83302	12.6131	7.62858	10.8235	8.67831	8.9887	7.48225	7.41857	11.2541	10.3051	10.1523	9.47001	9.47178	7.90253	11.4546	8.85232
Bacteria	Firmicutes	Desulfitobacteriia	Desulfitobacteriales	Desulfitobacteriales_fa	TC1	0.00307493	0.00122799	0	0.00158456	0.000882529	0.00102276	0.000785332	0.00515206	0	0.000448753	0.00302805	0.00069115	0.00164255	0.000738632	0.00233857	0.000724504	0.00128389	0.00172605
				Desulfitobacteriales_fa		0.00307493	0.00122799	0	0.00158456	0.000882529	0.00102276	0.000785332	0.00515206	0	0.000448753	0.00302805	0.00069115	0.00164255	0.000738632	0.00233857	0.000724504	0.00128389	0.00172605
Bacteria	Firmicutes	Desulfitobacteriia	Desulfitobacteriales	Syntrophobotulaceae	Candidatus_Dichloromethanomonas	0.00395348	0.00263141	0	0.00211274	0.00286822	0.00204553	0.00274866	0.000702553	0.00334242	0.00224377	0.00333086	0.00161268	0.00262808	0.00467801	0.00467713	0.00181126	0.00385166	0.00172605
Bacteria	Firmicutes	Desulfitobacteriia	Desulfitobacteriales	Syntrophobotulaceae	Syntrophobotulus	0.00153746	0.000877136	0.000238608	0.00184865	0.000661897	0.000613658	0.000785332	0.00117092	0.000954978	0.000224377	0.000302805	0.000460767	0.00131404	0.000246211	0	0	0.000256778	0.00201372
				Syntrophobotulaceae		0.00549095	0.00350854	0.000238608	0.00396139	0.00353012	0.00265918	0.00353399	0.00187347	0.0042974	0.00246814	0.00363367	0.00207345	0.00394212	0.00492422	0.00467713	0.00181126	0.00410844	0.00373977
			Desulfitobacteriales			0.00856587	0.00473653	0.000238608	0.00554595	0.00441264	0.00368195	0.00431932	0.00702553	0.0042974	0.0029169	0.00666172	0.0027646	0.00558467	0.00566285	0.0070157	0.00253576	0.00539233	0.00546582
		Desulfitobacteriia				0.00856587	0.00473653	0.000238608	0.00554595	0.00441264	0.00368195	0.00431932	0.00702553	0.0042974	0.0029169	0.00666172	0.0027646	0.00558467	0.00566285	0.0070157	0.00253576	0.00539233	0.00546582
Bacteria	Firmicutes	Negativicutes	Veillonellales-Selenomonadales	uncultured	uncultured_ge	0	0	0	0	0	0	0	0	0	0	0.000605611	0	0	0	0	0	0	0.000287675
				uncultured		0	0	0	0	0	0	0	0	0	0	0.000605611	0	0	0	0	0	0	0.000287675
Bacteria	Firmicutes	Negativicutes	Veillonellales-Selenomonadales	Veillonellaceae	Negativicoccus	0	0	0.000238608	0	0	0	0	0	0	0	0	0	0	0	0	0	0	0
				Veillonellaceae		0	0	0.000238608	0	0	0	0	0	0	0	0	0	0	0	0	0	0	0
			Veillonellales-Selenomonadales			0	0	0.000238608	0	0	0	0	0	0	0	0.000605611	0	0	0	0	0	0	0.000287675
		Negativicutes				0	0	0.000238608	0	0	0	0	0	0	0	0.000605611	0	0	0	0	0	0	0.000287675
Bacteria	Firmicutes	Thermoanaerobacteria	Thermoanaerobacterales	Family_III	Thermoanaerobacterium	0.000658913	0.000877136	0.00477216	0.000264093	0	0.000409105	0.000392666	0	0	0	0.000605611	0	0	0.000246211	0.000584641	0	0	0
				Family_III		0.000658913	0.000877136	0.00477216	0.000264093	0	0.000409105	0.000392666	0	0	0	0.000605611	0	0	0.000246211	0.000584641	0	0	0
			Thermoanaerobacterales			0.000658913	0.000877136	0.00477216	0.000264093	0	0.000409105	0.000392666	0	0	0	0.000605611	0	0	0.000246211	0.000584641	0	0	0
		Thermoanaerobacteria				0.000658913	0.000877136	0.00477216	0.000264093	0	0.000409105	0.000392666	0	0	0	0.000605611	0	0	0.000246211	0.000584641	0	0	0
	Firmicutes					14.2494	13.9891	16.7028	19.2463	10.9321	15.8866	13.8919	14.8108	12.0996	10.6447	16.5008	15.447	12.2235	12.4472	15.2884	20.331	14.2815	21.237
Bacteria	Fusobacteriota	Fusobacteriia	Fusobacteriales	Leptotrichiaceae	Leptotrichia	0	0	0	0	0	0	0	0	0	0.000448753	0	0	0	0	0	0	0	0.000575349
Bacteria	Fusobacteriota	Fusobacteriia	Fusobacteriales	Leptotrichiaceae	Sebaldella	0.000439276	0.000526282	0	0.0121483	0.000441264	0.0151369	0.000588999	0.00655716	0.000477489	0	0.000302805	0.00069115	0	0.00369316	0.00935426	0	0.00436522	0.000575349
				Leptotrichiaceae		0.000439276	0.000526282	0	0.0121483	0.000441264	0.0151369	0.000588999	0.00655716	0.000477489	0.000448753	0.000302805	0.00069115	0	0.00369316	0.00935426	0	0.00436522	0.0011507
			Fusobacteriales			0.000439276	0.000526282	0	0.0121483	0.000441264	0.0151369	0.000588999	0.00655716	0.000477489	0.000448753	0.000302805	0.00069115	0	0.00369316	0.00935426	0	0.00436522	0.0011507
		Fusobacteriia				0.000439276	0.000526282	0	0.0121483	0.000441264	0.0151369	0.000588999	0.00655716	0.000477489	0.000448753	0.000302805	0.00069115	0	0.00369316	0.00935426	0	0.00436522	0.0011507
	Fusobacteriota					0.000439276	0.000526282	0	0.0121483	0.000441264	0.0151369	0.000588999	0.00655716	0.000477489	0.000448753	0.000302805	0.00069115	0	0.00369316	0.00935426	0	0.00436522	0.0011507
Bacteria	Gemmatimonadota	Gemmatimonadetes	Gemmatimonadales	Gemmatimonadaceae	Gemmatimonas	0	0	0.000477216	0	0.000220632	0	0	0	0	0	0.000605611	0	0	0	0	0	0.000256778	0.000575349
Bacteria	Gemmatimonadota	Gemmatimonadetes	Gemmatimonadales	Gemmatimonadaceae	uncultured	0	0	0.00190887	0	0	0	0	0	0	0	0	0	0	0	0	0	0	0
				Gemmatimonadaceae		0	0	0.00238608	0	0.000220632	0	0	0	0	0	0.000605611	0	0	0	0	0	0.000256778	0.000575349
			Gemmatimonadales			0	0	0.00238608	0	0.000220632	0	0	0	0	0	0.000605611	0	0	0	0	0	0.000256778	0.000575349
		Gemmatimonadetes				0	0	0.00238608	0	0.000220632	0	0	0	0	0	0.000605611	0	0	0	0	0	0.000256778	0.000575349
Bacteria	Gemmatimonadota	Longimicrobia	Longimicrobiales	Longimicrobiaceae	Longimicrobium	0	0	0	0	0	0	0	0	0	0	0	0	0.00032851	0	0	0	0	0
				Longimicrobiaceae		0	0	0	0	0	0	0	0	0	0	0	0	0.00032851	0	0	0	0	0
			Longimicrobiales			0	0	0	0	0	0	0	0	0	0	0	0	0.00032851	0	0	0	0	0
		Longimicrobia				0	0	0	0	0	0	0	0	0	0	0	0	0.00032851	0	0	0	0	0
	Gemmatimonadota					0	0	0.00238608	0	0.000220632	0	0	0	0	0	0.000605611	0	0.00032851	0	0	0	0.000256778	0.000575349
Bacteria	Margulisbacteria	Margulisbacteria_cl	Margulisbacteria_or	Margulisbacteria_fa	Margulisbacteria_ge	0.043049	0.0498213	0.0147937	0.0567799	0.0339774	0.0533882	0.0428006	0.0430899	0.0744883	0.029169	0.0393647	0.0175091	0.033508	0.0312688	0.0245549	0.0228219	0.0305565	0.0166851
				Margulisbacteria_fa		0.043049	0.0498213	0.0147937	0.0567799	0.0339774	0.0533882	0.0428006	0.0430899	0.0744883	0.029169	0.0393647	0.0175091	0.033508	0.0312688	0.0245549	0.0228219	0.0305565	0.0166851
			Margulisbacteria_or			0.043049	0.0498213	0.0147937	0.0567799	0.0339774	0.0533882	0.0428006	0.0430899	0.0744883	0.029169	0.0393647	0.0175091	0.033508	0.0312688	0.0245549	0.0228219	0.0305565	0.0166851
		Margulisbacteria_cl				0.043049	0.0498213	0.0147937	0.0567799	0.0339774	0.0533882	0.0428006	0.0430899	0.0744883	0.029169	0.0393647	0.0175091	0.033508	0.0312688	0.0245549	0.0228219	0.0305565	0.0166851
	Margulisbacteria					0.043049	0.0498213	0.0147937	0.0567799	0.0339774	0.0533882	0.0428006	0.0430899	0.0744883	0.029169	0.0393647	0.0175091	0.033508	0.0312688	0.0245549	0.0228219	0.0305565	0.0166851
Bacteria	Myxococcota	Myxococcia	Myxococcales	Anaeromyxobacteraceae	Anaeromyxobacter	0	0	0	0	0	0	0	0	0	0	0	0.000230383	0	0.000246211	0	0	0	0
				Anaeromyxobacteraceae		0	0	0	0	0	0	0	0	0	0	0	0.000230383	0	0.000246211	0	0	0	0
			Myxococcales			0	0	0	0	0	0	0	0	0	0	0	0.000230383	0	0.000246211	0	0	0	0
		Myxococcia				0	0	0	0	0	0	0	0	0	0	0	0.000230383	0	0.000246211	0	0	0	0
Bacteria	Myxococcota	Polyangia	Haliangiales	Haliangiaceae	Haliangium	0	0	0.00381773	0	0	0	0	0	0	0	0	0	0	0	0	0	0	0
				Haliangiaceae		0	0	0.00381773	0	0	0	0	0	0	0	0	0	0	0	0	0	0	0
			Haliangiales			0	0	0.00381773	0	0	0	0	0	0	0	0	0	0	0	0	0	0	0
Bacteria	Myxococcota	Polyangia	Polyangiales	Sandaracinaceae	uncultured	0	0	0.000238608	0	0	0	0	0	0	0	0	0	0	0	0	0	0	0
				Sandaracinaceae		0	0	0.000238608	0	0	0	0	0	0	0	0	0	0	0	0	0	0	0
			Polyangiales			0	0	0.000238608	0	0	0	0	0	0	0	0	0	0	0	0	0	0	0
		Polyangia				0	0	0.00405634	0	0	0	0	0	0	0	0	0	0	0	0	0	0	0
	Myxococcota					0	0	0.00405634	0	0	0	0	0	0	0	0	0.000230383	0	0.000246211	0	0	0	0
Bacteria	Patescibacteria	Gracilibacteria	Absconditabacteriales_(SR1)	Absconditabacteriales_(SR1)_fa	Absconditabacteriales_(SR1)_ge	0.0147157	0.0777143	0.00668103	0.00739459	0.015003	0.0938896	0.0219893	0.0124118	0.023397	0.0275983	0.0484489	0.0428513	0.016754	0.0440717	0.030986	0.0224596	0.0433954	0.0189865
				Absconditabacteriales_(SR1)_fa		0.0147157	0.0777143	0.00668103	0.00739459	0.015003	0.0938896	0.0219893	0.0124118	0.023397	0.0275983	0.0484489	0.0428513	0.016754	0.0440717	0.030986	0.0224596	0.0433954	0.0189865
			Absconditabacteriales_(SR1)			0.0147157	0.0777143	0.00668103	0.00739459	0.015003	0.0938896	0.0219893	0.0124118	0.023397	0.0275983	0.0484489	0.0428513	0.016754	0.0440717	0.030986	0.0224596	0.0433954	0.0189865
Bacteria	Patescibacteria	Gracilibacteria	JGI_0000069-P22	JGI_0000069-P22_fa	JGI_0000069-P22_ge	0	0	0.000238608	0	0	0	0	0	0.000477489	0	0.000605611	0.000230383	0	0	0.000584641	0.000362252	0.000256778	0
				JGI_0000069-P22_fa		0	0	0.000238608	0	0	0	0	0	0.000477489	0	0.000605611	0.000230383	0	0	0.000584641	0.000362252	0.000256778	0
			JGI_0000069-P22			0	0	0.000238608	0	0	0	0	0	0.000477489	0	0.000605611	0.000230383	0	0	0.000584641	0.000362252	0.000256778	0
		Gracilibacteria				0.0147157	0.0777143	0.00691964	0.00739459	0.015003	0.0938896	0.0219893	0.0124118	0.0238744	0.0275983	0.0490545	0.0430817	0.016754	0.0440717	0.0315706	0.0228219	0.0436522	0.0189865
Bacteria	Patescibacteria	Microgenomatia	Candidatus_Pacebacteria	Candidatus_Pacebacteria_fa	Candidatus_Pacebacteria_ge	0.000878551	0.00105256	0	0.000264093	0.00110316	0.000409105	0.000392666	0	0.000477489	0.0029169	0.00272525	0	0.00131404	0.000246211	0	0	0.00256778	0.000287675
				Candidatus_Pacebacteria_fa		0.000878551	0.00105256	0	0.000264093	0.00110316	0.000409105	0.000392666	0	0.000477489	0.0029169	0.00272525	0	0.00131404	0.000246211	0	0	0.00256778	0.000287675
			Candidatus_Pacebacteria			0.000878551	0.00105256	0	0.000264093	0.00110316	0.000409105	0.000392666	0	0.000477489	0.0029169	0.00272525	0	0.00131404	0.000246211	0	0	0.00256778	0.000287675
		Microgenomatia				0.000878551	0.00105256	0	0.000264093	0.00110316	0.000409105	0.000392666	0	0.000477489	0.0029169	0.00272525	0	0.00131404	0.000246211	0	0	0.00256778	0.000287675
Bacteria	Patescibacteria	Parcubacteria	Candidatus_Adlerbacteria	Candidatus_Adlerbacteria_fa	Candidatus_Adlerbacteria_ge	0	0	0.000238608	0	0	0	0	0	0	0	0	0	0	0	0	0	0	0
				Candidatus_Adlerbacteria_fa		0	0	0.000238608	0	0	0	0	0	0	0	0	0	0	0	0	0	0	0
			Candidatus_Adlerbacteria			0	0	0.000238608	0	0	0	0	0	0	0	0	0	0	0	0	0	0	0
Bacteria	Patescibacteria	Parcubacteria	Parcubacteria_or	Parcubacteria_fa	Parcubacteria_ge	0	0	0.000238608	0	0	0	0	0	0	0	0	0	0	0	0	0	0	0
				Parcubacteria_fa		0	0	0.000238608	0	0	0	0	0	0	0	0	0	0	0	0	0	0	0
			Parcubacteria_or			0	0	0.000238608	0	0	0	0	0	0	0	0	0	0	0	0	0	0	0
		Parcubacteria				0	0	0.000477216	0	0	0	0	0	0	0	0	0	0	0	0	0	0	0
Bacteria	Patescibacteria	Saccharimonadia	Saccharimonadales	Saccharimonadaceae	Candidatus_Saccharimonas	0.0604004	0.0321032	0.0257697	0.0567799	0.0386106	0.0546155	0.0345546	0.0536282	0.0291268	0.0197452	0.102954	0.0131319	0.0532186	0.0472725	0.0444328	0.0177503	0.0562343	0.0463156
				Saccharimonadaceae		0.0604004	0.0321032	0.0257697	0.0567799	0.0386106	0.0546155	0.0345546	0.0536282	0.0291268	0.0197452	0.102954	0.0131319	0.0532186	0.0472725	0.0444328	0.0177503	0.0562343	0.0463156
Bacteria	Patescibacteria	Saccharimonadia	Saccharimonadales	Saccharimonadales_fa	Saccharimonadales_ge	0.392712	0.322611	0.200192	0.824761	0.25836	0.287805	0.356148	0.348232	0.210573	0.153922	0.281306	0.185689	0.479296	0.371286	0.336753	0.297047	0.514582	0.503718
				Saccharimonadales_fa		0.392712	0.322611	0.200192	0.824761	0.25836	0.287805	0.356148	0.348232	0.210573	0.153922	0.281306	0.185689	0.479296	0.371286	0.336753	0.297047	0.514582	0.503718
			Saccharimonadales			0.453113	0.354714	0.225962	0.881541	0.296971	0.342421	0.390702	0.40186	0.239699	0.173668	0.38426	0.198821	0.532514	0.418558	0.381186	0.314797	0.570817	0.550034
		Saccharimonadia				0.453113	0.354714	0.225962	0.881541	0.296971	0.342421	0.390702	0.40186	0.239699	0.173668	0.38426	0.198821	0.532514	0.418558	0.381186	0.314797	0.570817	0.550034
	Patescibacteria					0.468707	0.433481	0.233359	0.8892	0.313077	0.43672	0.413084	0.414272	0.264051	0.204183	0.43604	0.241903	0.550582	0.462876	0.412757	0.337619	0.617037	0.569308
Bacteria	Planctomycetota	Phycisphaerae	Phycisphaerales	Phycisphaeraceae	SM1A02	0	0	0.00167026	0	0	0	0	0	0	0	0	0	0	0	0	0	0	0
				Phycisphaeraceae		0	0	0.00167026	0	0	0	0	0	0	0	0	0	0	0	0	0	0	0
			Phycisphaerales			0	0	0.00167026	0	0	0	0	0	0	0	0	0	0	0	0	0	0	0
Bacteria	Planctomycetota	Phycisphaerae	Tepidisphaerales	CPla-3_termite_group	CPla-3_termite_group_ge	0.00153746	0.000175427	0	0.000264093	0.00154443	0.00286374	0.000392666	0.00327858	0	0.000448753	0.000605611	0	0.000657019	0.00418558	0.00175392	0.000724504	0.00333811	0.0011507
				CPla-3_termite_group		0.00153746	0.000175427	0	0.000264093	0.00154443	0.00286374	0.000392666	0.00327858	0	0.000448753	0.000605611	0	0.000657019	0.00418558	0.00175392	0.000724504	0.00333811	0.0011507
Bacteria	Planctomycetota	Phycisphaerae	Tepidisphaerales	WD2101_soil_group	WD2101_soil_group_ge	0	0	0.00310191	0	0	0	0	0	0	0	0	0	0	0	0	0.000362252	0	0
				WD2101_soil_group		0	0	0.00310191	0	0	0	0	0	0	0	0	0	0	0	0	0.000362252	0	0
			Tepidisphaerales			0.00153746	0.000175427	0.00310191	0.000264093	0.00154443	0.00286374	0.000392666	0.00327858	0	0.000448753	0.000605611	0	0.000657019	0.00418558	0.00175392	0.00108676	0.00333811	0.0011507
		Phycisphaerae				0.00153746	0.000175427	0.00477216	0.000264093	0.00154443	0.00286374	0.000392666	0.00327858	0	0.000448753	0.000605611	0	0.000657019	0.00418558	0.00175392	0.00108676	0.00333811	0.0011507
Bacteria	Planctomycetota	Planctomycetes	Gemmatales	Gemmataceae	Gemmata	0	0	0.00262469	0	0	0	0	0	0	0	0	0	0	0	0	0	0	0
Bacteria	Planctomycetota	Planctomycetes	Gemmatales	Gemmataceae	uncultured	0	0	0.000238608	0	0	0	0	0	0	0	0	0	0	0	0	0	0	0
				Gemmataceae		0	0	0.0028633	0	0	0	0	0	0	0	0	0	0	0	0	0	0	0
			Gemmatales			0	0	0.0028633	0	0	0	0	0	0	0	0	0	0	0	0	0	0	0
Bacteria	Planctomycetota	Planctomycetes	Isosphaerales	Isosphaeraceae	Aquisphaera	0	0	0.000477216	0	0	0	0	0	0	0	0	0	0	0	0	0	0	0
Bacteria	Planctomycetota	Planctomycetes	Isosphaerales	Isosphaeraceae	Tundrisphaera	0	0	0.0145551	0	0	0	0	0	0	0	0	0	0	0	0	0	0	0
Bacteria	Planctomycetota	Planctomycetes	Isosphaerales	Isosphaeraceae	uncultured	0	0	0.00238608	0	0	0	0	0	0	0	0	0	0	0	0	0	0	0
				Isosphaeraceae		0	0	0.0174184	0	0	0	0	0	0	0	0	0	0	0	0	0	0	0
			Isosphaerales			0	0	0.0174184	0	0	0	0	0	0	0	0	0	0	0	0	0	0	0
Bacteria	Planctomycetota	Planctomycetes	Pirellulales	Pirellulaceae	Pir4_lineage	0	0	0.00119304	0	0	0	0	0	0	0	0	0	0	0	0	0	0	0
Bacteria	Planctomycetota	Planctomycetes	Pirellulales	Pirellulaceae	Termite_planctomycete_cluster	0	0	0.000477216	0.000528185	0.000441264	0.00184097	0.000196333	0.00140511	0	0.00605817	0.00938697	0.00253422	0.00032851	0	0.00116928	0.00217351	0.000770333	0.0011507
Bacteria	Planctomycetota	Planctomycetes	Pirellulales	Pirellulaceae	uncultured	0	0	0.000954433	0	0	0	0	0	0	0	0	0	0	0	0	0	0	0
				Pirellulaceae		0	0	0.00262469	0.000528185	0.000441264	0.00184097	0.000196333	0.00140511	0	0.00605817	0.00938697	0.00253422	0.00032851	0	0.00116928	0.00217351	0.000770333	0.0011507
			Pirellulales			0	0	0.00262469	0.000528185	0.000441264	0.00184097	0.000196333	0.00140511	0	0.00605817	0.00938697	0.00253422	0.00032851	0	0.00116928	0.00217351	0.000770333	0.0011507
Bacteria	Planctomycetota	Planctomycetes	Planctomycetales	Schlesneriaceae	Schlesneria	0	0	0	0	0	0	0	0	0	0	0	0.000230383	0	0	0	0	0	0
				Schlesneriaceae		0	0	0	0	0	0	0	0	0	0	0	0.000230383	0	0	0	0	0	0
			Planctomycetales			0	0	0	0	0	0	0	0	0	0	0	0.000230383	0	0	0	0	0	0
		Planctomycetes				0	0	0.0229064	0.000528185	0.000441264	0.00184097	0.000196333	0.00140511	0	0.00605817	0.00938697	0.0027646	0.00032851	0	0.00116928	0.00217351	0.000770333	0.0011507
Bacteria	Planctomycetota	vadinHA49	vadinHA49_or	vadinHA49_fa	vadinHA49_ge	0.0630361	0.0675395	0.0470058	0.14261	0.0807514	0.104117	0.0575255	0.110301	0.0510913	0.0284958	0.159276	0.0338664	0.0637309	0.0649997	0.099389	0.0423835	0.0826824	0.0658775
				vadinHA49_fa		0.0630361	0.0675395	0.0470058	0.14261	0.0807514	0.104117	0.0575255	0.110301	0.0510913	0.0284958	0.159276	0.0338664	0.0637309	0.0649997	0.099389	0.0423835	0.0826824	0.0658775
			vadinHA49_or			0.0630361	0.0675395	0.0470058	0.14261	0.0807514	0.104117	0.0575255	0.110301	0.0510913	0.0284958	0.159276	0.0338664	0.0637309	0.0649997	0.099389	0.0423835	0.0826824	0.0658775
		vadinHA49				0.0630361	0.0675395	0.0470058	0.14261	0.0807514	0.104117	0.0575255	0.110301	0.0510913	0.0284958	0.159276	0.0338664	0.0637309	0.0649997	0.099389	0.0423835	0.0826824	0.0658775
	Planctomycetota					0.0645735	0.0677149	0.0746844	0.143402	0.0827371	0.108822	0.0581145	0.114985	0.0510913	0.0350028	0.169268	0.036631	0.0647164	0.0691852	0.102312	0.0456437	0.0867908	0.0681789
Bacteria	Proteobacteria	Alphaproteobacteria	Acetobacterales	Acetobacteraceae	Acidiphilium	0	0.000175427	0.034121	0	0	0	0	0	0	0.000224377	0	0	0	0	0	0	0	0
Bacteria	Proteobacteria	Alphaproteobacteria	Acetobacterales	Acetobacteraceae	Acidisoma	0	0	0	0	0	0	0	0	0	0	0	0	0	0	0	0.000362252	0	0
Bacteria	Proteobacteria	Alphaproteobacteria	Acetobacterales	Acetobacteraceae	Acidisphaera	0	0	0.000715825	0	0	0	0	0	0	0	0	0	0	0	0	0	0	0
Bacteria	Proteobacteria	Alphaproteobacteria	Acetobacterales	Acetobacteraceae	Acidocella	0	0	0	0	0	0.000204553	0	0	0	0	0	0	0	0	0	0	0	0
Bacteria	Proteobacteria	Alphaproteobacteria	Acetobacterales	Acetobacteraceae	Belnapia	0	0	0.000238608	0	0	0	0	0	0	0	0	0	0	0	0	0	0.000256778	0
Bacteria	Proteobacteria	Alphaproteobacteria	Acetobacterales	Acetobacteraceae	Craurococcus-Caldovatus	0	0.000350854	0.00143165	0	0	0	0	0	0	0	0	0	0	0	0	0	0	0
Bacteria	Proteobacteria	Alphaproteobacteria	Acetobacterales	Acetobacteraceae	Roseomonas	0	0	0.00334052	0	0	0	0	0.000234184	0	0	0	0	0	0	0	0	0	0
Bacteria	Proteobacteria	Alphaproteobacteria	Acetobacterales	Acetobacteraceae	uncultured	0	0	0.0028633	0	0	0	0	0	0	0	0	0	0	0	0.00116928	0	0	0
				Acetobacteraceae		0	0.000526282	0.0427109	0	0	0.000204553	0	0.000234184	0	0.000224377	0	0	0	0	0.00116928	0.000362252	0.000256778	0
			Acetobacterales			0	0.000526282	0.0427109	0	0	0.000204553	0	0.000234184	0	0.000224377	0	0	0	0	0.00116928	0.000362252	0.000256778	0
Bacteria	Proteobacteria	Alphaproteobacteria	Azospirillales	Azospirillaceae	Azospirillum	0	0	0	0	0	0	0	0.000234184	0	0	0	0	0	0	0	0	0	0
				Azospirillaceae		0	0	0	0	0	0	0	0.000234184	0	0	0	0	0	0	0	0	0	0
			Azospirillales			0	0	0	0	0	0	0	0.000234184	0	0	0	0	0	0	0	0	0	0
Bacteria	Proteobacteria	Alphaproteobacteria	Caulobacterales	Caulobacteraceae	Brevundimonas	0	0	0	0	0	0	0	0	0	0	0	0.000230383	0	0	0.000584641	0	0	0
Bacteria	Proteobacteria	Alphaproteobacteria	Caulobacterales	Caulobacteraceae	Caulobacter	0	0	0	0.000264093	0	0.000409105	0.000196333	0	0	0.000224377	0	0	0.000657019	0	0	0	0	0.000575349
Bacteria	Proteobacteria	Alphaproteobacteria	Caulobacterales	Caulobacteraceae	Phenylobacterium	0	0	0.000715825	0	0	0	0	0	0	0	0	0	0	0	0.000584641	0	0	0
Bacteria	Proteobacteria	Alphaproteobacteria	Caulobacterales	Caulobacteraceae	PMMR1	0	0	0.000954433	0	0	0	0	0	0	0	0	0	0	0	0	0	0	0
Bacteria	Proteobacteria	Alphaproteobacteria	Caulobacterales	Caulobacteraceae	uncultured	0	0	0.0126462	0.000264093	0	0	0	0	0	0	0	0	0	0	0	0	0	0
				Caulobacteraceae		0	0	0.0143165	0.000528185	0	0.000409105	0.000196333	0	0	0.000224377	0	0.000230383	0.000657019	0	0.00116928	0	0	0.000575349
			Caulobacterales			0	0	0.0143165	0.000528185	0	0.000409105	0.000196333	0	0	0.000224377	0	0.000230383	0.000657019	0	0.00116928	0	0	0.000575349
Bacteria	Proteobacteria	Alphaproteobacteria	Defluviicoccales	Defluviicoccaceae	Defluviicoccus	0	0	0.000238608	0	0	0	0	0	0	0	0	0	0	0	0	0	0	0
				Defluviicoccaceae		0	0	0.000238608	0	0	0	0	0	0	0	0	0	0	0	0	0	0	0
			Defluviicoccales			0	0	0.000238608	0	0	0	0	0	0	0	0	0	0	0	0	0	0	0
Bacteria	Proteobacteria	Alphaproteobacteria	Dongiales	Dongiaceae	Dongia	0	0	0.010976	0	0	0	0	0	0	0	0	0	0	0	0	0	0	0
				Dongiaceae		0	0	0.010976	0	0	0	0	0	0	0	0	0	0	0	0	0	0	0
			Dongiales			0	0	0.010976	0	0	0	0	0	0	0	0	0	0	0	0	0	0	0
Bacteria	Proteobacteria	Alphaproteobacteria	Elsterales	uncultured	uncultured_ge	0	0	0.00190887	0	0	0	0	0	0	0	0	0	0	0	0	0	0	0
				uncultured		0	0	0.00190887	0	0	0	0	0	0	0	0	0	0	0	0	0	0	0
			Elsterales			0	0	0.00190887	0	0	0	0	0	0	0	0	0	0	0	0	0	0	0
Bacteria	Proteobacteria	Alphaproteobacteria	Ferrovibrionales	Ferrovibrionaceae	Ferrovibrio	0	0	0.000477216	0	0	0	0	0	0	0	0	0	0	0	0	0	0	0
				Ferrovibrionaceae		0	0	0.000477216	0	0	0	0	0	0	0	0	0	0	0	0	0	0	0
			Ferrovibrionales			0	0	0.000477216	0	0	0	0	0	0	0	0	0	0	0	0	0	0	0
Bacteria	Proteobacteria	Alphaproteobacteria	Holosporales	Holosporaceae	uncultured	0	0	0	0	0	0	0	0	0	0	0.000605611	0	0	0	0	0	0	0
				Holosporaceae		0	0	0	0	0	0	0	0	0	0	0.000605611	0	0	0	0	0	0	0
			Holosporales			0	0	0	0	0	0	0	0	0	0	0.000605611	0	0	0	0	0	0	0
Bacteria	Proteobacteria	Alphaproteobacteria	Micavibrionales	uncultured	uncultured_ge	0	0	0	0	0.000441264	0	0	0	0	0	0	0	0	0	0	0	0	0
				uncultured		0	0	0	0	0.000441264	0	0	0	0	0	0	0	0	0	0	0	0	0
			Micavibrionales			0	0	0	0	0.000441264	0	0	0	0	0	0	0	0	0	0	0	0	0
Bacteria	Proteobacteria	Alphaproteobacteria	Micropepsales	Micropepsaceae	Micropepsis	0	0	0.000238608	0	0	0	0	0	0	0	0	0	0	0	0	0	0	0
Bacteria	Proteobacteria	Alphaproteobacteria	Micropepsales	Micropepsaceae	uncultured	0	0	0.00310191	0	0	0	0	0	0	0	0	0	0	0	0	0	0	0
				Micropepsaceae		0	0	0.00334052	0	0	0	0	0	0	0	0	0	0	0	0	0	0	0
			Micropepsales			0	0	0.00334052	0	0	0	0	0	0	0	0	0	0	0	0	0	0	0
Bacteria	Proteobacteria	Alphaproteobacteria	Paracaedibacterales	Paracaedibacteraceae	uncultured	0.176369	0.141043	0.063947	0.165058	0.156869	0.0838665	0.148035	0.0868824	0.0931103	0.0675374	0.0493573	0.0628947	0.0433633	0.0647534	0.0549563	0.0289802	0.0513555	0.0368223
				Paracaedibacteraceae		0.176369	0.141043	0.063947	0.165058	0.156869	0.0838665	0.148035	0.0868824	0.0931103	0.0675374	0.0493573	0.0628947	0.0433633	0.0647534	0.0549563	0.0289802	0.0513555	0.0368223
			Paracaedibacterales			0.176369	0.141043	0.063947	0.165058	0.156869	0.0838665	0.148035	0.0868824	0.0931103	0.0675374	0.0493573	0.0628947	0.0433633	0.0647534	0.0549563	0.0289802	0.0513555	0.0368223
Bacteria	Proteobacteria	Alphaproteobacteria	Parvibaculales	Parvibaculaceae	Parvibaculum	0	0	0.000477216	0	0	0	0	0	0	0	0	0	0	0	0	0	0	0
				Parvibaculaceae		0	0	0.000477216	0	0	0	0	0	0	0	0	0	0	0	0	0	0	0
			Parvibaculales			0	0	0.000477216	0	0	0	0	0	0	0	0	0	0	0	0	0	0	0
Bacteria	Proteobacteria	Alphaproteobacteria	Reyranellales	Reyranellaceae	Reyranella	0	0.000350854	0.000238608	0	0	0.000613658	0.000196333	0.000234184	0.000954978	0	0	0	0	0.000246211	0	0	0	0.000863024
				Reyranellaceae		0	0.000350854	0.000238608	0	0	0.000613658	0.000196333	0.000234184	0.000954978	0	0	0	0	0.000246211	0	0	0	0.000863024
			Reyranellales			0	0.000350854	0.000238608	0	0	0.000613658	0.000196333	0.000234184	0.000954978	0	0	0	0	0.000246211	0	0	0	0.000863024
Bacteria	Proteobacteria	Alphaproteobacteria	Rhizobiales	Amb-16S-1323	Amb-16S-1323_ge	0	0	0.000238608	0	0	0	0	0	0	0	0	0	0	0	0	0	0	0
				Amb-16S-1323		0	0	0.000238608	0	0	0	0	0	0	0	0	0	0	0	0	0	0	0
Bacteria	Proteobacteria	Alphaproteobacteria	Rhizobiales	Beijerinckiaceae	1174-901-12	0	0.000526282	0.0398476	0	0	0	0	0	0	0.000224377	0	0	0	0.000246211	0	0	0.000256778	0
Bacteria	Proteobacteria	Alphaproteobacteria	Rhizobiales	Beijerinckiaceae	28-YEA-48	0	0	0.00143165	0.000264093	0	0	0.000196333	0	0	0	0.000605611	0	0	0	0	0	0	0
Bacteria	Proteobacteria	Alphaproteobacteria	Rhizobiales	Beijerinckiaceae	Bosea	0.000658913	0.000350854	0.00381773	0.00184865	0.000441264	0.00102276	0.00137433	0.000234184	0.000954978	0.000448753	0.000908416	0	0.000657019	0.000984843	0.00175392	0	0.00154067	0
Bacteria	Proteobacteria	Alphaproteobacteria	Rhizobiales	Beijerinckiaceae	Methylobacterium-Methylorubrum	0.000658913	0.000350854	0.0085899	0.000528185	0.000441264	0.000204553	0.000588999	0.000234184	0.000477489	0	0.000302805	0	0.00032851	0.000492422	0.000584641	0.000362252	0.000770333	0.000863024
Bacteria	Proteobacteria	Alphaproteobacteria	Rhizobiales	Beijerinckiaceae	Methylocella	0	0	0.000238608	0	0	0	0	0	0	0	0	0	0	0	0	0	0	0
Bacteria	Proteobacteria	Alphaproteobacteria	Rhizobiales	Beijerinckiaceae	Microvirga	0	0	0.000715825	0	0	0	0	0	0	0	0	0	0.00032851	0	0	0	0	0
Bacteria	Proteobacteria	Alphaproteobacteria	Rhizobiales	Beijerinckiaceae	Psychroglaciecola	0	0	0.000715825	0	0	0	0	0	0	0	0	0	0	0	0	0	0	0
Bacteria	Proteobacteria	Alphaproteobacteria	Rhizobiales	Beijerinckiaceae	Roseiarcus	0	0	0.00214747	0	0	0	0	0	0	0	0	0	0	0	0	0	0	0
				Beijerinckiaceae		0.00131783	0.00122799	0.0575046	0.00264093	0.000882529	0.00122732	0.00215966	0.000468369	0.00143247	0.00067313	0.00181683	0	0.00131404	0.00172348	0.00233857	0.000362252	0.00256778	0.000863024
Bacteria	Proteobacteria	Alphaproteobacteria	Rhizobiales	Devosiaceae	Devosia	0	0	0.000238608	0	0	0	0	0	0	0	0	0	0	0	0	0	0	0
				Devosiaceae		0	0	0.000238608	0	0	0	0	0	0	0	0	0	0	0	0	0	0	0
Bacteria	Proteobacteria	Alphaproteobacteria	Rhizobiales	Hyphomicrobiaceae	Hyphomicrobium	0	0	0	0.000264093	0	0	0	0	0	0.000224377	0	0	0	0	0	0	0	0
Bacteria	Proteobacteria	Alphaproteobacteria	Rhizobiales	Hyphomicrobiaceae	Pedomicrobium	0	0	0.00190887	0	0	0	0	0	0	0	0	0	0	0	0	0	0	0
Bacteria	Proteobacteria	Alphaproteobacteria	Rhizobiales	Hyphomicrobiaceae	uncultured	0	0	0.000238608	0	0	0	0	0	0	0	0	0	0	0	0	0	0	0
				Hyphomicrobiaceae		0	0	0.00214747	0.000264093	0	0	0	0	0	0.000224377	0	0	0	0	0	0	0	0
Bacteria	Proteobacteria	Alphaproteobacteria	Rhizobiales	KF-JG30-B3	KF-JG30-B3_ge	0	0	0.00119304	0	0	0	0	0	0	0	0	0	0	0	0	0	0	0
				KF-JG30-B3		0	0	0.00119304	0	0	0	0	0	0	0	0	0	0	0	0	0	0	0
Bacteria	Proteobacteria	Alphaproteobacteria	Rhizobiales	Methyloligellaceae	uncultured	0	0	0	0	0.000220632	0	0	0	0	0	0	0	0	0	0	0	0	0
				Methyloligellaceae		0	0	0	0	0.000220632	0	0	0	0	0	0	0	0	0	0	0	0	0
Bacteria	Proteobacteria	Alphaproteobacteria	Rhizobiales	Pleomorphomonadaceae	Chthonobacter	0	0	0.000238608	0	0	0	0	0	0	0	0	0	0	0	0	0	0	0
				Pleomorphomonadaceae		0	0	0.000238608	0	0	0	0	0	0	0	0	0	0	0	0	0	0	0
Bacteria	Proteobacteria	Alphaproteobacteria	Rhizobiales	Rhizobiaceae	Allorhizobium-Neorhizobium-Pararhizobium-Rhizobium	0.000219638	0	0.000238608	0	0	0	0	0	0	0	0.000302805	0	0	0.000246211	0	0	0	0
Bacteria	Proteobacteria	Alphaproteobacteria	Rhizobiales	Rhizobiaceae	Aureimonas	0	0	0.000477216	0	0	0	0	0	0	0	0	0	0	0	0	0	0	0
Bacteria	Proteobacteria	Alphaproteobacteria	Rhizobiales	Rhizobiaceae	Brucella	0	0	0.000238608	0	0	0	0	0	0	0	0	0	0	0	0	0	0	0
Bacteria	Proteobacteria	Alphaproteobacteria	Rhizobiales	Rhizobiaceae	Ochrobactrum	0.000219638	0.000526282	0.00119304	0.000792278	0	0	0.000196333	0	0.00238744	0.000224377	0	0.000460767	0.00032851	0.000738632	0.00116928	0.00144901	0.00410844	0
				Rhizobiaceae		0.000439276	0.000526282	0.00214747	0.000792278	0	0	0.000196333	0	0.00238744	0.000224377	0.000302805	0.000460767	0.00032851	0.000984843	0.00116928	0.00144901	0.00410844	0
Bacteria	Proteobacteria	Alphaproteobacteria	Rhizobiales	Rhizobiales_Incertae_Sedis	Phreatobacter	0	0	0.000477216	0	0.000220632	0	0	0	0	0	0	0	0.00032851	0	0	0	0.000256778	0.0011507
				Rhizobiales_Incertae_Sedis		0	0	0.000477216	0	0.000220632	0	0	0	0	0	0	0	0.00032851	0	0	0	0.000256778	0.0011507
Bacteria	Proteobacteria	Alphaproteobacteria	Rhizobiales	uncultured	uncultured_ge	0	0	0.000477216	0	0	0	0	0	0	0	0	0	0	0	0	0	0	0
				uncultured		0	0	0.000477216	0	0	0	0	0	0	0	0	0	0	0	0	0	0	0
Bacteria	Proteobacteria	Alphaproteobacteria	Rhizobiales	Xanthobacteraceae	Bradyrhizobium	0	0.000175427	0.00119304	0	0.000220632	0	0	0	0	0.000448753	0	0	0	0	0	0	0	0
Bacteria	Proteobacteria	Alphaproteobacteria	Rhizobiales	Xanthobacteraceae	Rhodopseudomonas	0	0	0.000477216	0	0	0	0	0	0	0	0	0	0	0	0	0	0	0
Bacteria	Proteobacteria	Alphaproteobacteria	Rhizobiales	Xanthobacteraceae	uncultured	0	0	0.000715825	0	0.000220632	0	0	0	0	0	0	0	0.00032851	0	0	0	0	0
				Xanthobacteraceae		0	0.000175427	0.00238608	0	0.000441264	0	0	0	0	0.000448753	0	0	0.00032851	0	0	0	0	0
			Rhizobiales			0.0017571	0.0019297	0.0670489	0.0036973	0.00176506	0.00122732	0.00235599	0.000468369	0.00381991	0.00157064	0.00211964	0.000460767	0.00229957	0.00270832	0.00350785	0.00181126	0.006933	0.00201372
Bacteria	Proteobacteria	Alphaproteobacteria	Rhodobacterales	Rhodobacteraceae	Paracoccus	0	0	0	0	0	0	0	0	0	0	0.000605611	0	0	0	0	0	0	0
Bacteria	Proteobacteria	Alphaproteobacteria	Rhodobacterales	Rhodobacteraceae	Rhodobacter	0	0	0	0.000264093	0.000220632	0	0	0	0	0	0	0	0	0.000246211	0	0	0.000770333	0.000287675
Bacteria	Proteobacteria	Alphaproteobacteria	Rhodobacterales	Rhodobacteraceae	Rubellimicrobium	0	0	0.00238608	0	0	0.000204553	0	0	0	0	0.000302805	0	0	0	0	0	0	0
				Rhodobacteraceae		0	0	0.00238608	0.000264093	0.000220632	0.000204553	0	0	0	0	0.000908416	0	0	0.000246211	0	0	0.000770333	0.000287675
			Rhodobacterales			0	0	0.00238608	0.000264093	0.000220632	0.000204553	0	0	0	0	0.000908416	0	0	0.000246211	0	0	0.000770333	0.000287675
Bacteria	Proteobacteria	Alphaproteobacteria	Rhodospirillales	Magnetospirillaceae	Telmatospirillum	0.000439276	0.000526282	0	0.000264093	0.000441264	0.000409105	0.000588999	0.00234184	0	0.000897507	0.00878136	0.00253422	0.000657019	0.00270832	0.00409249	0.00181126	0.00154067	0.00172605
				Magnetospirillaceae		0.000439276	0.000526282	0	0.000264093	0.000441264	0.000409105	0.000588999	0.00234184	0	0.000897507	0.00878136	0.00253422	0.000657019	0.00270832	0.00409249	0.00181126	0.00154067	0.00172605
Bacteria	Proteobacteria	Alphaproteobacteria	Rhodospirillales	uncultured	uncultured_ge	0.0663306	0.0196478	0.0267241	0.165322	0.0507454	0.0317056	0.0359289	0.112877	0.0253069	0.0475679	0.0735817	0.0218864	0.0417207	0.0585982	0.0245549	0.0264444	0.0305565	0.0388361
				uncultured		0.0663306	0.0196478	0.0267241	0.165322	0.0507454	0.0317056	0.0359289	0.112877	0.0253069	0.0475679	0.0735817	0.0218864	0.0417207	0.0585982	0.0245549	0.0264444	0.0305565	0.0388361
			Rhodospirillales			0.0667699	0.0201741	0.0267241	0.165586	0.0511867	0.0321147	0.0365179	0.115219	0.0253069	0.0484654	0.0823631	0.0244206	0.0423778	0.0613065	0.0286474	0.0282556	0.0320972	0.0405621
Bacteria	Proteobacteria	Alphaproteobacteria	Rickettsiales	SM2D12	SM2D12_ge	0	0	0.000238608	0	0	0	0	0	0	0	0	0	0	0	0	0	0	0
				SM2D12		0	0	0.000238608	0	0	0	0	0	0	0	0	0	0	0	0	0	0	0
Bacteria	Proteobacteria	Alphaproteobacteria	Rickettsiales	uncultured	uncultured_ge	2.98158	2.20266	1.77214	2.16556	1.8628	2.74755	2.12923	3.09381	3.14235	1.92246	1.40169	1.64586	1.31371	1.5105	1.43062	0.870491	1.57045	0.940984
				uncultured		2.98158	2.20266	1.77214	2.16556	1.8628	2.74755	2.12923	3.09381	3.14235	1.92246	1.40169	1.64586	1.31371	1.5105	1.43062	0.870491	1.57045	0.940984
			Rickettsiales			2.98158	2.20266	1.77238	2.16556	1.8628	2.74755	2.12923	3.09381	3.14235	1.92246	1.40169	1.64586	1.31371	1.5105	1.43062	0.870491	1.57045	0.940984
Bacteria	Proteobacteria	Alphaproteobacteria	Sphingomonadales	Sphingomonadaceae	Ellin6055	0	0	0.000477216	0	0	0	0	0	0	0	0	0	0	0	0	0	0	0
Bacteria	Proteobacteria	Alphaproteobacteria	Sphingomonadales	Sphingomonadaceae	Novosphingobium	0	0.000175427	0.00143165	0.00105637	0.000661897	0.000409105	0.001178	0	0	0	0.000908416	0.000230383	0.000657019	0.000738632	0.00175392	0.000362252	0.000513555	0.00316442
Bacteria	Proteobacteria	Alphaproteobacteria	Sphingomonadales	Sphingomonadaceae	Porphyrobacter	0	0.000175427	0	0	0.000661897	0.000204553	0	0.000234184	0.00190996	0	0.000605611	0.000230383	0.00032851	0.000738632	0	0.000362252	0.000770333	0.00258907
Bacteria	Proteobacteria	Alphaproteobacteria	Sphingomonadales	Sphingomonadaceae	Qipengyuania	0	0.000175427	0	0.000264093	0	0.000204553	0.000785332	0	0	0.000448753	0.000302805	0	0.00032851	0	0	0	0	0
Bacteria	Proteobacteria	Alphaproteobacteria	Sphingomonadales	Sphingomonadaceae	Sphingobium	0	0.000175427	0	0	0.000220632	0	0.000196333	0	0	0	0	0	0	0	0	0	0	0
Bacteria	Proteobacteria	Alphaproteobacteria	Sphingomonadales	Sphingomonadaceae	Sphingomonas	0.00131783	0.000701709	0.0178956	0.000264093	0.00220632	0.00204553	0.000588999	0.000702553	0	0.000448753	0.000908416	0.00069115	0	0.000492422	0.00292321	0.00144901	0.00179744	0.00287675
Bacteria	Proteobacteria	Alphaproteobacteria	Sphingomonadales	Sphingomonadaceae	Sphingopyxis	0.00109819	0.000350854	0.00167026	0.00422548	0	0.000409105	0.000392666	0.000234184	0	0.000224377	0.000605611	0	0	0.000738632	0.000584641	0.000724504	0.00205422	0
				Sphingomonadaceae		0.00241602	0.00175427	0.0214747	0.00581004	0.00375075	0.00327284	0.00314133	0.00117092	0.00190996	0.00112188	0.00333086	0.00115192	0.00131404	0.00270832	0.00526177	0.00289802	0.00513555	0.00863024
			Sphingomonadales			0.00241602	0.00175427	0.0214747	0.00581004	0.00375075	0.00327284	0.00314133	0.00117092	0.00190996	0.00112188	0.00333086	0.00115192	0.00131404	0.00270832	0.00526177	0.00289802	0.00513555	0.00863024
Bacteria	Proteobacteria	Alphaproteobacteria	uncultured	uncultured_fa	uncultured_ge	0	0	0.00119304	0	0	0	0	0	0	0	0	0	0	0	0	0	0	0
				uncultured_fa		0	0	0.00119304	0	0	0	0	0	0	0	0	0	0	0	0	0	0	0
			uncultured			0	0	0.00119304	0	0	0	0	0	0	0	0	0	0	0	0	0	0	0
		Alphaproteobacteria				3.2289	2.36844	2.02984	2.5065	2.07703	2.86946	2.31967	3.29825	3.26746	2.0416	1.54037	1.73502	1.40372	1.64247	1.52533	0.932799	1.667	1.03074
Bacteria	Proteobacteria	Gammaproteobacteria	BD72BR169	BD72BR169_fa	BD72BR169_ge	0	0	0.000238608	0	0	0	0	0	0	0	0	0	0	0	0	0	0	0
				BD72BR169_fa		0	0	0.000238608	0	0	0	0	0	0	0	0	0	0	0	0	0	0	0
			BD72BR169			0	0	0.000238608	0	0	0	0	0	0	0	0	0	0	0	0	0	0	0
Bacteria	Proteobacteria	Gammaproteobacteria	Burkholderiales	Alcaligenaceae	Alcaligenaceae_ge	0	0	0	0	0	0	0	0	0	0	0.000302805	0	0	0	0	0	0	0
Bacteria	Proteobacteria	Gammaproteobacteria	Burkholderiales	Alcaligenaceae	Bordetella	0	0	0	0	0	0	0	0	0	0	0	0.000230383	0	0	0.000584641	0	0	0
				Alcaligenaceae		0	0	0	0	0	0	0	0	0	0	0.000302805	0.000230383	0	0	0.000584641	0	0	0
Bacteria	Proteobacteria	Gammaproteobacteria	Burkholderiales	Burkholderiaceae	Burkholderia-Caballeronia-Paraburkholderia	0	0	0.000954433	0	0	0	0.000392666	0	0	0	0	0	0	0	0	0.000362252	0	0
Bacteria	Proteobacteria	Gammaproteobacteria	Burkholderiales	Burkholderiaceae	Cupriavidus	0	0.000526282	0	0	0	0	0	0	0	0	0.000908416	0	0	0	0	0	0.00128389	0
Bacteria	Proteobacteria	Gammaproteobacteria	Burkholderiales	Burkholderiaceae	Pandoraea	0.000219638	0.000350854	0.000715825	0.000528185	0.000220632	0	0	0	0	0	0.00181683	0	0	0	0	0.000724504	0.000256778	0
Bacteria	Proteobacteria	Gammaproteobacteria	Burkholderiales	Burkholderiaceae	Ralstonia	0.000219638	0	0	0	0	0	0	0	0	0	0	0	0	0	0	0	0	0
				Burkholderiaceae		0.000439276	0.000877136	0.00167026	0.000528185	0.000220632	0	0.000392666	0	0	0	0.00272525	0	0	0	0	0.00108676	0.00154067	0
Bacteria	Proteobacteria	Gammaproteobacteria	Burkholderiales	Comamonadaceae	Acidovorax	0	0	0	0	0	0	0	0	0	0	0	0	0	0	0.000584641	0	0.000256778	0
Bacteria	Proteobacteria	Gammaproteobacteria	Burkholderiales	Comamonadaceae	Aquabacterium	0.000439276	0.00122799	0.00214747	0.000528185	0	0	0	0.000234184	0.000477489	0	0.00121122	0.00115192	0.00032851	0.000246211	0.000584641	0	0.000256778	0.0023014
Bacteria	Proteobacteria	Gammaproteobacteria	Burkholderiales	Comamonadaceae	Comamonas	0.0650128	0.126483	0.000954433	0.0895274	0.0845021	0.128254	0.172577	0.0857115	0.0678034	0.130139	0.119911	5.97338	0.110379	0.0714011	0.216317	0.221336	0.185393	0.192167
Bacteria	Proteobacteria	Gammaproteobacteria	Burkholderiales	Comamonadaceae	Curvibacter	0.000439276	0.000350854	0.000477216	0.00158456	0	0.000409105	0.000981664	0.000936737	0	0.000448753	0	0.000460767	0.000985529	0.000984843	0.00116928	0	0.000770333	0.00402744
Bacteria	Proteobacteria	Gammaproteobacteria	Burkholderiales	Comamonadaceae	Delftia	0.0428294	0.0870119	0.00453356	0.131254	0.0478772	0.0672978	0.103664	0.0430899	0.0768757	0.0560942	0.0672228	0.110354	0.0817989	0.0603216	0.102897	0.980254	3.37226	0.121974
Bacteria	Proteobacteria	Gammaproteobacteria	Burkholderiales	Comamonadaceae	Hydrogenophaga	0	0	0	0.000264093	0	0.000204553	0	0	0	0	0	0	0	0	0.00233857	0.000362252	0	0
Bacteria	Proteobacteria	Gammaproteobacteria	Burkholderiales	Comamonadaceae	Polaromonas	0	0	0.00262469	0	0	0	0	0	0	0	0	0	0	0	0	0	0	0
Bacteria	Proteobacteria	Gammaproteobacteria	Burkholderiales	Comamonadaceae	Rhizobacter	0	0	0	0	0	0	0	0	0	0	0	0	0	0.000246211	0	0	0	0
Bacteria	Proteobacteria	Gammaproteobacteria	Burkholderiales	Comamonadaceae	Variovorax	0.000439276	0.000175427	0.00381773	0.000264093	0.000220632	0.00081821	0.000392666	0.000468369	0	0.000224377	0.00181683	0.000921534	0	0.000738632	0	0.00108676	0.000256778	0.000863024
				Comamonadaceae		0.10916	0.215249	0.0145551	0.223422	0.1326	0.196984	0.277615	0.130441	0.145157	0.186906	0.190162	6.08627	0.193492	0.133939	0.323891	1.20304	3.55919	0.321333
Bacteria	Proteobacteria	Gammaproteobacteria	Burkholderiales	Neisseriaceae	Eikenella	0	0	0	0	0	0	0	0	0	0	0	0	0	0	0	0	0	0.000287675
Bacteria	Proteobacteria	Gammaproteobacteria	Burkholderiales	Neisseriaceae	Stenoxybacter	0.48496	0.581892	1.17419	0.357317	0.431557	0.854825	0.393255	0.341207	0.43547	0.314801	0.808491	0.291665	0.336065	0.784181	0.600427	1.57109	0.482999	3.05251
				Neisseriaceae		0.48496	0.581892	1.17419	0.357317	0.431557	0.854825	0.393255	0.341207	0.43547	0.314801	0.808491	0.291665	0.336065	0.784181	0.600427	1.57109	0.482999	3.0528
Bacteria	Proteobacteria	Gammaproteobacteria	Burkholderiales	Nitrosomonadaceae	Ellin6067	0	0	0.000477216	0	0	0	0	0	0	0	0	0	0	0	0	0	0	0
Bacteria	Proteobacteria	Gammaproteobacteria	Burkholderiales	Nitrosomonadaceae	MND1	0	0	0.000715825	0	0	0	0	0	0	0	0	0	0	0	0	0	0	0
Bacteria	Proteobacteria	Gammaproteobacteria	Burkholderiales	Nitrosomonadaceae	uncultured	0	0	0.000238608	0	0	0	0	0	0	0	0	0	0	0	0	0	0	0
				Nitrosomonadaceae		0	0	0.00143165	0	0	0	0	0	0	0	0	0	0	0	0	0	0	0
Bacteria	Proteobacteria	Gammaproteobacteria	Burkholderiales	Oxalobacteraceae	Duganella	0	0	0.000238608	0	0	0	0	0	0	0	0	0	0	0	0	0	0	0
Bacteria	Proteobacteria	Gammaproteobacteria	Burkholderiales	Oxalobacteraceae	Massilia	0.000219638	0.000350854	0.00357912	0.00158456	0.000661897	0.00184097	0.000196333	0.000702553	0	0.000224377	0.0102954	0.00184307	0.00229957	0.00123105	0	0.000724504	0.00590589	0.000575349
				Oxalobacteraceae		0.000219638	0.000350854	0.00381773	0.00158456	0.000661897	0.00184097	0.000196333	0.000702553	0	0.000224377	0.0102954	0.00184307	0.00229957	0.00123105	0	0.000724504	0.00590589	0.000575349
Bacteria	Proteobacteria	Gammaproteobacteria	Burkholderiales	Rhodocyclaceae	Azospira	0	0	0	0.000264093	0	0	0	0	0	0	0	0	0	0	0	0.000724504	0	0
Bacteria	Proteobacteria	Gammaproteobacteria	Burkholderiales	Rhodocyclaceae	Dechloromonas	0.0329457	0.0873628	0.00787407	0.0419907	0.0251521	0.095526	0.0414262	0.0662742	0.0549112	0.0237839	0.171691	0.0548313	0.178709	0.0590906	0.076588	0.209019	0.161513	1.8811
Bacteria	Proteobacteria	Gammaproteobacteria	Burkholderiales	Rhodocyclaceae	Propionivibrio	0.367674	0.561016	0.338346	0.799673	0.450531	0.406037	0.502023	1.00044	0.392018	0.373587	0.75338	0.654289	0.835072	0.673387	0.602181	0.512224	0.756981	0.76205
Bacteria	Proteobacteria	Gammaproteobacteria	Burkholderiales	Rhodocyclaceae	uncultured	0.000439276	0.000701709	0	0	0.000220632	0.00081821	0	0.00140511	0.000477489	0.000224377	0.00121122	0.000230383	0.00229957	0.000738632	0.00175392	0.00362252	0.00154067	0.00690419
				Rhodocyclaceae		0.401059	0.649081	0.346221	0.841927	0.475904	0.502381	0.543449	1.06811	0.447407	0.397596	0.926282	0.709351	1.01608	0.733216	0.680523	0.725591	0.920034	2.65006
Bacteria	Proteobacteria	Gammaproteobacteria	Burkholderiales	Sutterellaceae	uncultured	0	0.000175427	0.000238608	0	0	0	0	0	0	0	0	0	0	0	0	0	0	0
				Sutterellaceae		0	0.000175427	0.000238608	0	0	0	0	0	0	0	0	0	0	0	0	0	0	0
Bacteria	Proteobacteria	Gammaproteobacteria	Burkholderiales	TRA3-20	TRA3-20_ge	0	0	0.000477216	0	0	0	0	0	0	0	0	0	0	0	0	0	0	0
				TRA3-20		0	0	0.000477216	0	0	0	0	0	0	0	0	0	0	0	0	0	0	0
			Burkholderiales			0.995838	1.44763	1.5426	1.42478	1.04094	1.55603	1.21491	1.54046	1.02803	0.899526	1.93826	7.08936	1.54794	1.65257	1.60543	3.50153	4.96967	6.02477
Bacteria	Proteobacteria	Gammaproteobacteria	Coxiellales	Coxiellaceae	Coxiella	0	0	0.000477216	0.00105637	0	0.00409105	0	0.00210766	0	0	0	0	0.00032851	0.00196969	0	0.000724504	0.00102711	0
				Coxiellaceae		0	0	0.000477216	0.00105637	0	0.00409105	0	0.00210766	0	0	0	0	0.00032851	0.00196969	0	0.000724504	0.00102711	0
			Coxiellales			0	0	0.000477216	0.00105637	0	0.00409105	0	0.00210766	0	0	0	0	0.00032851	0.00196969	0	0.000724504	0.00102711	0
Bacteria	Proteobacteria	Gammaproteobacteria	Diplorickettsiales	Diplorickettsiaceae	uncultured	0	0	0	0	0	0	0	0	0	0	0	0	0	0.000492422	0	0	0	0
				Diplorickettsiaceae		0	0	0	0	0	0	0	0	0	0	0	0	0	0.000492422	0	0	0	0
			Diplorickettsiales			0	0	0	0	0	0	0	0	0	0	0	0	0	0.000492422	0	0	0	0
Bacteria	Proteobacteria	Gammaproteobacteria	Enterobacterales	Alteromonadaceae	Alishewanella	0	0	0	0	0	0	0	0	0	0	0	0	0	0	0	0	0	0.000287675
				Alteromonadaceae		0	0	0	0	0	0	0	0	0	0	0	0	0	0	0	0	0	0.000287675
Bacteria	Proteobacteria	Gammaproteobacteria	Enterobacterales	Enterobacteriaceae	Citrobacter	0.00241602	0.0038594	0.0233836	0.0216556	0.00220632	0.00163642	0.00333766	0.00468369	0.00190996	0.00201939	0.00121122	0.00575959	0.00755572	0.00714011	0.0099389	0.12389	0.0318404	0.0440142
Bacteria	Proteobacteria	Gammaproteobacteria	Enterobacterales	Enterobacteriaceae	Enterobacter	0.336046	0.397518	15.5043	4.21809	0.328742	0.35449	0.442927	0.301864	0.551022	0.237615	0.475707	0.617197	1.77231	0.50424	2.41983	11.9123	0.923629	5.32025
Bacteria	Proteobacteria	Gammaproteobacteria	Enterobacterales	Enterobacteriaceae	Escherichia-Shigella	0.0177907	0.0431551	0.406827	0.00396139	0.00330948	0.00797755	0.021793	0.00117092	0.00190996	0.00762881	0.00514769	0.0055292	0.000657019	0.00295453	0.00292321	0.0101431	0.00667622	0.02474
Bacteria	Proteobacteria	Gammaproteobacteria	Enterobacterales	Enterobacteriaceae	Klebsiella	0.000878551	0.000877136	0	0.00607413	0.00154443	0.00143187	0.000785332	0.00187347	0.00143247	0.00067313	0.000908416	0.0013823	0.00459914	0.000492422	0.0099389	0.0575981	0.002311	0.00402744
Bacteria	Proteobacteria	Gammaproteobacteria	Enterobacterales	Enterobacteriaceae	Salmonella	0.000658913	0.00912221	0.331665	0.000264093	0.000661897	0.000409105	0.01178	0.000468369	0.000954978	0.000224377	0.000908416	0.00184307	0.00164255	0.00147726	0.00116928	0.00144901	0.00205422	0.00258907
Bacteria	Proteobacteria	Gammaproteobacteria	Enterobacterales	Enterobacteriaceae	Trabulsiella	0	0	0.000954433	0	0	0	0	0	0	0	0	0	0.00032851	0	0	0	0	0
				Enterobacteriaceae		0.35779	0.454532	16.2671	4.25004	0.336464	0.365944	0.480623	0.31006	0.557229	0.248161	0.483883	0.631711	1.78709	0.516304	2.4438	12.1054	0.966511	5.39562
Bacteria	Proteobacteria	Gammaproteobacteria	Enterobacterales	Erwiniaceae	Erwinia	0	0	0.000715825	0	0	0	0	0	0	0	0	0	0	0	0	0	0	0
Bacteria	Proteobacteria	Gammaproteobacteria	Enterobacterales	Erwiniaceae	Erwiniaceae_ge	0.000219638	0	0	0	0	0	0	0	0	0	0	0	0	0	0	0	0	0
Bacteria	Proteobacteria	Gammaproteobacteria	Enterobacterales	Erwiniaceae	Pantoea	0	0	0.000954433	0	0	0	0	0	0	0	0	0	0	0	0	0.000362252	0	0
Bacteria	Proteobacteria	Gammaproteobacteria	Enterobacterales	Erwiniaceae	Phaseolibacter	0	0.000175427	0.00190887	0	0.000441264	0	0.000196333	0	0	0	0	0	0.00032851	0	0	0.000724504	0	0
Bacteria	Proteobacteria	Gammaproteobacteria	Enterobacterales	Erwiniaceae	Rosenbergiella	0	0.000175427	0	0	0	0	0	0	0	0	0	0	0	0	0	0	0	0
				Erwiniaceae		0.000219638	0.000350854	0.00357912	0	0.000441264	0	0.000196333	0	0	0	0	0	0.00032851	0	0	0.00108676	0	0
Bacteria	Proteobacteria	Gammaproteobacteria	Enterobacterales	Morganellaceae	Arsenophonus	0	0	0.0209975	0	0	0	0	0	0	0	0	0	0	0	0	0	0	0
Bacteria	Proteobacteria	Gammaproteobacteria	Enterobacterales	Morganellaceae	Candidatus_Blochmannia	0	0	0.000477216	0	0	0	0	0	0	0	0	0	0	0	0	0	0	0
				Morganellaceae		0	0	0.0214747	0	0	0	0	0	0	0	0	0	0	0	0	0	0	0
Bacteria	Proteobacteria	Gammaproteobacteria	Enterobacterales	Pasteurellaceae	Haemophilus	0	0	0	0.000528185	0	0	0	0	0	0	0	0	0	0	0	0	0	0
				Pasteurellaceae		0	0	0	0.000528185	0	0	0	0	0	0	0	0	0	0	0	0	0	0
Bacteria	Proteobacteria	Gammaproteobacteria	Enterobacterales	Yersiniaceae	Serratia	0	0	0.000238608	0	0	0	0	0	0	0	0	0	0	0	0	0	0	0.000287675
				Yersiniaceae		0	0	0.000238608	0	0	0	0	0	0	0	0	0	0	0	0	0	0	0.000287675
			Enterobacterales			0.35801	0.454883	16.2924	4.25057	0.336905	0.365944	0.480819	0.31006	0.557229	0.248161	0.483883	0.631711	1.78742	0.516304	2.4438	12.1065	0.966511	5.3962
Bacteria	Proteobacteria	Gammaproteobacteria	EPR3968-O8a-Bc78	EPR3968-O8a-Bc78_fa	EPR3968-O8a-Bc78_ge	0	0	0.000715825	0	0	0	0	0	0	0	0	0	0	0	0	0	0	0
				EPR3968-O8a-Bc78_fa		0	0	0.000715825	0	0	0	0	0	0	0	0	0	0	0	0	0	0	0
			EPR3968-O8a-Bc78			0	0	0.000715825	0	0	0	0	0	0	0	0	0	0	0	0	0	0	0
Bacteria	Proteobacteria	Gammaproteobacteria	Gammaproteobacteria_Incertae_Sedis	Unknown_Family	Acidibacter	0	0	0.00405634	0	0	0	0	0	0	0	0	0	0	0	0	0	0	0
				Unknown_Family		0	0	0.00405634	0	0	0	0	0	0	0	0	0	0	0	0	0	0	0
			Gammaproteobacteria_Incertae_Sedis			0	0	0.00405634	0	0	0	0	0	0	0	0	0	0	0	0	0	0	0
Bacteria	Proteobacteria	Gammaproteobacteria	Pseudomonadales	Halomonadaceae	Halotalea	0	0	0.000238608	0	0	0	0	0	0	0	0	0	0	0	0	0	0	0
				Halomonadaceae		0	0	0.000238608	0	0	0	0	0	0	0	0	0	0	0	0	0	0	0
Bacteria	Proteobacteria	Gammaproteobacteria	Pseudomonadales	Moraxellaceae	Acinetobacter	0.00307493	0.00350854	0.00238608	0.00977143	0.0068396	0.00756844	0.0125653	0.00351277	0.00286493	0.00471191	0.00302805	0.0364006	0.00919827	0.22676	0.00818498	0.00724504	0.0243939	0.00920559
				Moraxellaceae		0.00307493	0.00350854	0.00238608	0.00977143	0.0068396	0.00756844	0.0125653	0.00351277	0.00286493	0.00471191	0.00302805	0.0364006	0.00919827	0.22676	0.00818498	0.00724504	0.0243939	0.00920559
Bacteria	Proteobacteria	Gammaproteobacteria	Pseudomonadales	Pseudomonadaceae	Pseudomonas	0.0426097	0.119641	0.21427	0.204144	0.0613358	0.085503	0.152747	0.0529257	0.0539562	0.0711274	0.0850883	0.113118	0.0867266	0.0812496	0.151422	4.94184	0.181285	1.61961
				Pseudomonadaceae		0.0426097	0.119641	0.21427	0.204144	0.0613358	0.085503	0.152747	0.0529257	0.0539562	0.0711274	0.0850883	0.113118	0.0867266	0.0812496	0.151422	4.94184	0.181285	1.61961
			Pseudomonadales			0.0456847	0.12315	0.216895	0.213915	0.0681753	0.0930714	0.165312	0.0564384	0.0568212	0.0758393	0.0881164	0.149519	0.0959248	0.30801	0.159607	4.94909	0.205679	1.62881
Bacteria	Proteobacteria	Gammaproteobacteria	R7C24	R7C24_fa	R7C24_ge	0	0	0.000238608	0	0	0	0	0	0	0	0	0	0	0	0	0	0	0
				R7C24_fa		0	0	0.000238608	0	0	0	0	0	0	0	0	0	0	0	0	0	0	0
			R7C24			0	0	0.000238608	0	0	0	0	0	0	0	0	0	0	0	0	0	0	0
Bacteria	Proteobacteria	Gammaproteobacteria	Salinisphaerales	Solimonadaceae	Hydrocarboniphaga	0	0	0	0	0	0	0	0	0	0	0.000302805	0	0	0	0	0	0	0
Bacteria	Proteobacteria	Gammaproteobacteria	Salinisphaerales	Solimonadaceae	Solimonas	0	0	0.000238608	0	0	0	0	0	0	0	0	0	0	0	0	0	0	0
				Solimonadaceae		0	0	0.000238608	0	0	0	0	0	0	0	0.000302805	0	0	0	0	0	0	0
			Salinisphaerales			0	0	0.000238608	0	0	0	0	0	0	0	0.000302805	0	0	0	0	0	0	0
Bacteria	Proteobacteria	Gammaproteobacteria	Steroidobacterales	Steroidobacteraceae	Steroidobacter	0	0	0.000238608	0	0	0	0	0	0	0	0	0	0	0	0	0	0	0
				Steroidobacteraceae		0	0	0.000238608	0	0	0	0	0	0	0	0	0	0	0	0	0	0	0
			Steroidobacterales			0	0	0.000238608	0	0	0	0	0	0	0	0	0	0	0	0	0	0	0
Bacteria	Proteobacteria	Gammaproteobacteria	Xanthomonadales	Rhodanobacteraceae	Dokdonella	0	0	0	0	0	0	0	0.000234184	0	0	0	0	0	0	0	0	0	0
Bacteria	Proteobacteria	Gammaproteobacteria	Xanthomonadales	Rhodanobacteraceae	Dyella	0.00461239	0	0.000954433	0.000528185	0	0.000409105	0.000588999	0.000234184	0	0	0.000302805	0	0.000657019	0.000492422	0	0.000724504	0	0
				Rhodanobacteraceae		0.00461239	0	0.000954433	0.000528185	0	0.000409105	0.000588999	0.000468369	0	0	0.000302805	0	0.000657019	0.000492422	0	0.000724504	0	0
Bacteria	Proteobacteria	Gammaproteobacteria	Xanthomonadales	Xanthomonadaceae	Lysobacter	0	0	0.000238608	0	0.000220632	0	0	0	0	0	0	0	0	0	0	0	0	0.00143837
Bacteria	Proteobacteria	Gammaproteobacteria	Xanthomonadales	Xanthomonadaceae	Pseudoxanthomonas	0	0	0.000238608	0	0	0	0	0	0	0	0	0.000230383	0	0	0	0	0	0
Bacteria	Proteobacteria	Gammaproteobacteria	Xanthomonadales	Xanthomonadaceae	SN8	0	0	0	0	0	0	0	0	0	0	0	0	0	0	0	0.000362252	0.000256778	0
Bacteria	Proteobacteria	Gammaproteobacteria	Xanthomonadales	Xanthomonadaceae	Stenotrophomonas	0.112455	0.217354	0.0773091	0.224215	0.136792	0.216417	0.285075	0.138637	0.164256	0.202837	0.284334	0.371148	0.303871	0.206571	0.376509	2.85418	5.96674	0.323922
Bacteria	Proteobacteria	Gammaproteobacteria	Xanthomonadales	Xanthomonadaceae	Xanthomonas	0	0	0.000238608	0.000264093	0	0.000204553	0	0	0	0	0	0	0	0	0	0	0	0
				Xanthomonadaceae		0.112455	0.217354	0.0780249	0.224479	0.137013	0.216621	0.285075	0.138637	0.164256	0.202837	0.284334	0.371378	0.303871	0.206571	0.376509	2.85454	5.967	0.32536
			Xanthomonadales			0.117067	0.217354	0.0789793	0.225007	0.137013	0.21703	0.285664	0.139106	0.164256	0.202837	0.284637	0.371378	0.304529	0.207063	0.376509	2.85527	5.967	0.32536
		Gammaproteobacteria				1.5166	2.24301	18.1371	6.11533	1.58304	2.23617	2.1467	2.04818	1.80634	1.42636	2.7952	8.24197	3.73614	2.68641	4.58534	23.4131	12.1099	13.3751
	Proteobacteria					4.74549	4.61146	20.1669	8.62183	3.66007	5.10563	4.46638	5.34643	5.0738	3.46797	4.33557	9.97698	5.13986	4.32888	6.11067	24.3459	13.7769	14.4059
Bacteria	Rs-K70_termite_group	Rs-K70_termite_group_cl	Rs-K70_termite_group_or	Rs-K70_termite_group_fa	Rs-K70_termite_group_ge	0.0865373	0.0905204	0.0493919	0.082661	0.0405963	0.0816165	0.0793185	0.108193	0.0520463	0.0610305	0.393344	0.0308714	0.111693	0.109071	0.144406	0.0786087	0.271157	0.106727
				Rs-K70_termite_group_fa		0.0865373	0.0905204	0.0493919	0.082661	0.0405963	0.0816165	0.0793185	0.108193	0.0520463	0.0610305	0.393344	0.0308714	0.111693	0.109071	0.144406	0.0786087	0.271157	0.106727
			Rs-K70_termite_group_or			0.0865373	0.0905204	0.0493919	0.082661	0.0405963	0.0816165	0.0793185	0.108193	0.0520463	0.0610305	0.393344	0.0308714	0.111693	0.109071	0.144406	0.0786087	0.271157	0.106727
		Rs-K70_termite_group_cl				0.0865373	0.0905204	0.0493919	0.082661	0.0405963	0.0816165	0.0793185	0.108193	0.0520463	0.0610305	0.393344	0.0308714	0.111693	0.109071	0.144406	0.0786087	0.271157	0.106727
	Rs-K70_termite_group					0.0865373	0.0905204	0.0493919	0.082661	0.0405963	0.0816165	0.0793185	0.108193	0.0520463	0.0610305	0.393344	0.0308714	0.111693	0.109071	0.144406	0.0786087	0.271157	0.106727
Bacteria	SAR324_clade(Marine_group_B)	SAR324_clade(Marine_group_B)_cl	SAR324_clade(Marine_group_B)_or	SAR324_clade(Marine_group_B)_fa	SAR324_clade(Marine_group_B)_ge	0.000219638	0	0.00119304	0.000528185	0.000441264	0	0.000196333	0.000234184	0	0.00067313	0.00181683	0.000460767	0	0	0.000584641	0.000724504	0.00154067	0
				SAR324_clade(Marine_group_B)_fa		0.000219638	0	0.00119304	0.000528185	0.000441264	0	0.000196333	0.000234184	0	0.00067313	0.00181683	0.000460767	0	0	0.000584641	0.000724504	0.00154067	0
			SAR324_clade(Marine_group_B)_or			0.000219638	0	0.00119304	0.000528185	0.000441264	0	0.000196333	0.000234184	0	0.00067313	0.00181683	0.000460767	0	0	0.000584641	0.000724504	0.00154067	0
		SAR324_clade(Marine_group_B)_cl				0.000219638	0	0.00119304	0.000528185	0.000441264	0	0.000196333	0.000234184	0	0.00067313	0.00181683	0.000460767	0	0	0.000584641	0.000724504	0.00154067	0
	SAR324_clade(Marine_group_B)					0.000219638	0	0.00119304	0.000528185	0.000441264	0	0.000196333	0.000234184	0	0.00067313	0.00181683	0.000460767	0	0	0.000584641	0.000724504	0.00154067	0
Bacteria	Spirochaetota	Spirochaetia	Spirochaetales	Spirochaetaceae	M2PT2-76_termite_group	0.0114212	0.0126308	0.00119304	0.00924324	0.00375075	0.00122732	0.00353399	0.00257603	0.00190996	0.00785319	0.0057533	0	0.00229957	0.000738632	0.00292321	0.000724504	0.00102711	0.00172605
Bacteria	Spirochaetota	Spirochaetia	Spirochaetales	Spirochaetaceae	Spirochaeta	0.0654521	0.0882399	0.029826	0.0578363	0.0816339	0.0634113	0.0571329	0.044495	0.0568212	0.0439778	0.0526882	0.0377829	0.0532186	0.0433331	0.0426788	0.0220974	0.0469903	0.0253154
Bacteria	Spirochaetota	Spirochaetia	Spirochaetales	Spirochaetaceae	Spirochaeta_2	0	0	0.000238608	0	0	0	0	0	0	0	0	0	0	0	0	0	0	0
Bacteria	Spirochaetota	Spirochaetia	Spirochaetales	Spirochaetaceae	Termite_Treponema_cluster	0.000439276	0.0019297	0.000477216	0.00105637	0.00132379	0.000613658	0.000785332	0.000234184	0.000954978	0.00157064	0.00242244	0.000921534	0.000985529	0.000738632	0	0.00326027	0.00102711	0.000575349
Bacteria	Spirochaetota	Spirochaetia	Spirochaetales	Spirochaetaceae	Treponema	34.602	28.4217	27.9432	25.7121	31.5169	26.1543	30.0226	25.3411	31.3978	29.1212	26.742	23.3095	25.451	29.4847	26.5234	11.1704	19.6607	12.1255
				Spirochaetaceae		34.6793	28.5245	27.9749	25.7802	31.6036	26.2195	30.0841	25.3884	31.4574	29.1746	26.8028	23.3482	25.5075	29.5295	26.569	11.1965	19.7097	12.1531
			Spirochaetales			34.6793	28.5245	27.9749	25.7802	31.6036	26.2195	30.0841	25.3884	31.4574	29.1746	26.8028	23.3482	25.5075	29.5295	26.569	11.1965	19.7097	12.1531
		Spirochaetia				34.6793	28.5245	27.9749	25.7802	31.6036	26.2195	30.0841	25.3884	31.4574	29.1746	26.8028	23.3482	25.5075	29.5295	26.569	11.1965	19.7097	12.1531
	Spirochaetota					34.6793	28.5245	27.9749	25.7802	31.6036	26.2195	30.0841	25.3884	31.4574	29.1746	26.8028	23.3482	25.5075	29.5295	26.569	11.1965	19.7097	12.1531
Bacteria	Synergistota	Synergistia	Synergistales	Synergistaceae	Candidatus_Tammella	0.00197674	0.000526282	0	0.00132046	0.000220632	0.000409105	0.001178	0.00234184	0	0.00762881	0.0133234	0.00207345	0.00032851	0.00172348	0.00175392	0.00941855	0.00333811	0.00143837
Bacteria	Synergistota	Synergistia	Synergistales	Synergistaceae	Fretibacterium	0	0	0	0	0	0	0	0.000234184	0	0	0	0	0	0.000246211	0	0	0	0
Bacteria	Synergistota	Synergistia	Synergistales	Synergistaceae	uncultured	0.864934	1.21361	0.823676	1.1665	0.994831	1.69104	0.764128	2.05005	1.02374	0.850388	2.70163	0.670646	2.79102	2.09599	1.71709	1.10958	2.83893	2.07442
				Synergistaceae		0.86691	1.21413	0.823676	1.16782	0.995051	1.69144	0.765306	2.05263	1.02374	0.858017	2.71495	0.67272	2.79135	2.09796	1.71885	1.119	2.84227	2.07586
			Synergistales			0.86691	1.21413	0.823676	1.16782	0.995051	1.69144	0.765306	2.05263	1.02374	0.858017	2.71495	0.67272	2.79135	2.09796	1.71885	1.119	2.84227	2.07586
		Synergistia				0.86691	1.21413	0.823676	1.16782	0.995051	1.69144	0.765306	2.05263	1.02374	0.858017	2.71495	0.67272	2.79135	2.09796	1.71885	1.119	2.84227	2.07586
	Synergistota					0.86691	1.21413	0.823676	1.16782	0.995051	1.69144	0.765306	2.05263	1.02374	0.858017	2.71495	0.67272	2.79135	2.09796	1.71885	1.119	2.84227	2.07586
Bacteria	Verrucomicrobiota	Chlamydiae	Chlamydiales	cvE6	cvE6_ge	0	0	0.000954433	0	0	0	0	0	0	0	0	0	0	0	0	0	0	0
				cvE6		0	0	0.000954433	0	0	0	0	0	0	0	0	0	0	0	0	0	0	0
Bacteria	Verrucomicrobiota	Chlamydiae	Chlamydiales	Simkaniaceae	uncultured	0	0	0.00143165	0	0	0	0	0	0	0	0	0	0	0	0	0	0	0
				Simkaniaceae		0	0	0.00143165	0	0	0	0	0	0	0	0	0	0	0	0	0	0	0
			Chlamydiales			0	0	0.00238608	0	0	0	0	0	0	0	0	0	0	0	0	0	0	0
		Chlamydiae				0	0	0.00238608	0	0	0	0	0	0	0	0	0	0	0	0	0	0	0
Bacteria	Verrucomicrobiota	Lentisphaeria	Victivallales	Victivallaceae	Victivallis	0	0	0	0	0	0	0	0	0	0	0	0	0.00032851	0	0	0	0	0
				Victivallaceae		0	0	0	0	0	0	0	0	0	0	0	0	0.00032851	0	0	0	0	0
			Victivallales			0	0	0	0	0	0	0	0	0	0	0	0	0.00032851	0	0	0	0	0
		Lentisphaeria				0	0	0	0	0	0	0	0	0	0	0	0	0.00032851	0	0	0	0	0
Bacteria	Verrucomicrobiota	Verrucomicrobiae	Chthoniobacterales	Chthoniobacteraceae	LD29	0.0285529	0.036138	0.00930572	0.0155815	0.0220632	0.07773	0.0223819	0.0227159	0.0276943	0.0370222	0.109616	0.0103673	0.0726006	0.0482573	0.0526177	0.044557	0.113496	0.0428635
				Chthoniobacteraceae		0.0285529	0.036138	0.00930572	0.0155815	0.0220632	0.07773	0.0223819	0.0227159	0.0276943	0.0370222	0.109616	0.0103673	0.0726006	0.0482573	0.0526177	0.044557	0.113496	0.0428635
			Chthoniobacterales			0.0285529	0.036138	0.00930572	0.0155815	0.0220632	0.07773	0.0223819	0.0227159	0.0276943	0.0370222	0.109616	0.0103673	0.0726006	0.0482573	0.0526177	0.044557	0.113496	0.0428635
Bacteria	Verrucomicrobiota	Verrucomicrobiae	Methylacidiphilales	Methylacidiphilaceae	uncultured	0.0423901	0.0494705	0.028633	0.0850378	0.0516279	0.143596	0.0302353	0.0346593	0.0248294	0.0641717	0.113552	0.0264941	0.0932968	0.0854352	0.156684	0.0630318	0.186934	0.0932066
				Methylacidiphilaceae		0.0423901	0.0494705	0.028633	0.0850378	0.0516279	0.143596	0.0302353	0.0346593	0.0248294	0.0641717	0.113552	0.0264941	0.0932968	0.0854352	0.156684	0.0630318	0.186934	0.0932066
			Methylacidiphilales			0.0423901	0.0494705	0.028633	0.0850378	0.0516279	0.143596	0.0302353	0.0346593	0.0248294	0.0641717	0.113552	0.0264941	0.0932968	0.0854352	0.156684	0.0630318	0.186934	0.0932066
Bacteria	Verrucomicrobiota	Verrucomicrobiae	Opitutales	Opitutaceae	Ereboglobus	0.0597415	0.0347346	0.00906711	0.034332	0.0238283	0.0341603	0.0318059	0.0341909	0.0186221	0.0163795	0.0336114	0.0186611	0.0216816	0.0438255	0.0257242	0.0141278	0.0320972	0.0181235
				Opitutaceae		0.0597415	0.0347346	0.00906711	0.034332	0.0238283	0.0341603	0.0318059	0.0341909	0.0186221	0.0163795	0.0336114	0.0186611	0.0216816	0.0438255	0.0257242	0.0141278	0.0320972	0.0181235
Bacteria	Verrucomicrobiota	Verrucomicrobiae	Opitutales	Puniceicoccaceae	Puniceicoccaceae_ge	0.000658913	0.000701709	0	0.000264093	0.000882529	0.000204553	0.00137433	0	0	0.000224377	0.000302805	0.000230383	0	0.000492422	0.00116928	0	0.000256778	0
Bacteria	Verrucomicrobiota	Verrucomicrobiae	Opitutales	Puniceicoccaceae	uncultured	0.399302	0.370502	0.179433	0.331964	0.177168	0.416264	0.337693	0.438861	0.732468	0.394903	0.0726733	0.302724	0.141916	0.241779	0.199363	0.056149	0.171527	0.0664528
				Puniceicoccaceae		0.39996	0.371204	0.179433	0.332229	0.17805	0.416469	0.339067	0.438861	0.732468	0.395127	0.0729761	0.302954	0.141916	0.242271	0.200532	0.056149	0.171784	0.0664528
			Opitutales			0.459702	0.405939	0.188501	0.366561	0.201878	0.450629	0.370873	0.473052	0.75109	0.411507	0.106588	0.321615	0.163598	0.286097	0.226256	0.0702769	0.203881	0.0845763
Bacteria	Verrucomicrobiota	Verrucomicrobiae	Verrucomicrobiales	Akkermansiaceae	Akkermansia	0	0	0	0.000264093	0	0	0	0	0	0	0	0	0	0	0	0	0	0
				Akkermansiaceae		0	0	0	0.000264093	0	0	0	0	0	0	0	0	0	0	0	0	0	0
Bacteria	Verrucomicrobiota	Verrucomicrobiae	Verrucomicrobiales	Verrucomicrobiaceae	Prosthecobacter	0	0.000175427	0	0	0	0.000613658	0.000785332	0	0	0	0	0	0.000985529	0.000246211	0.000584641	0	0	0
				Verrucomicrobiaceae		0	0.000175427	0	0	0	0.000613658	0.000785332	0	0	0	0	0	0.000985529	0.000246211	0.000584641	0	0	0
			Verrucomicrobiales			0	0.000175427	0	0.000264093	0	0.000613658	0.000785332	0	0	0	0	0	0.000985529	0.000246211	0.000584641	0	0	0
		Verrucomicrobiae				0.530645	0.491722	0.226439	0.467444	0.27557	0.672569	0.424275	0.530428	0.803614	0.512701	0.329755	0.358477	0.330481	0.420036	0.436143	0.177866	0.504311	0.220646
	Verrucomicrobiota					0.530645	0.491722	0.228825	0.467444	0.27557	0.672569	0.424275	0.530428	0.803614	0.512701	0.329755	0.358477	0.330809	0.420036	0.436143	0.177866	0.504311	0.220646
Bacteria	WPS-2	WPS-2_cl	WPS-2_or	WPS-2_fa	WPS-2_ge	0	0	0.000477216	0	0	0	0	0	0	0	0	0	0	0	0	0	0	0
				WPS-2_fa		0	0	0.000477216	0	0	0	0	0	0	0	0	0	0	0	0	0	0	0
			WPS-2_or			0	0	0.000477216	0	0	0	0	0	0	0	0	0	0	0	0	0	0	0
		WPS-2_cl				0	0	0.000477216	0	0	0	0	0	0	0	0	0	0	0	0	0	0	0
	WPS-2					0	0	0.000477216	0	0	0	0	0	0	0	0	0	0	0	0	0	0	0
Bacteria						100	100	100	100	100	100	100	100	100	100	100	100	100	100	100	100	100	100
